# Supplementary material for: (R)-1,1′-Binaphthalene-2,2′-diol–(Z)-N-ethyl­ideneethanamine N-oxide (1/1)
Source: Acta Crystallogr Sect E Struct Rep Online. 2012 Mar 3;68(Pt 4):o948. doi: 10.1107/S1600536812007477 (PMC3343929; doi:10.1107/S1600536812007477)
Supplement: Supplementary file 1 [file e-68-0o948-sup1.cif]

##############################################################################
#                                                                            #
# This CIF contains the data in a paper accepted for publication in          #
# Acta Crystallographica Section E. It conforms to the requirements of       #
# Notes for Authors for Acta Crystallographica Section E, and has been       #
# peer reviewed under the auspices of the IUCr Commission on Journals.       #
#                                                                            #
# Full details of the Crystallographic Information File format               #
# are given in the paper "The Crystallographic Information File (CIF):       #
# a New Standard Archive File for Crystallography" by S. R. Hall, F. H.      #
# Allen and I. D. Brown [Acta Cryst. (1991), A47, 655-685].                  #
#                                                                            #
# The current version of the core CIF dictionary is obtainable from          #
# ftp://ftp.iucr.org/pub/cif_core.dic.                                       #
#                                                                            #
# Software is freely available for graphical display of the structure(s)     #
# in this CIF. For information consult the CIF software page                 #
# http://www.iucr.org/resources/cif/software.                                #
#                                                                            #
# This file may be used for bona fide research purposes within the           #
# scientific community so long as proper attribution is given to the journal # 
# article from which it was obtained.                                        #
#                                                                            #
##############################################################################
data_global
_audit_creation_method     'manual editing of form.cif'
_journal_data_validation_number     ?
_journal_date_recd_electronic     2011-12-17
_journal_date_accepted     2012-02-19
_journal_name_full     'Acta Crystallographica, Section E'
_journal_year     2012
_journal_volume     68
_journal_issue      4
_journal_page_first     o948
_journal_page_last     o948
_journal_paper_category     QO
_journal_paper_doi     10.1107/S1600536812007477
_journal_coeditor_code     IS5033
_publ_contact_author_name     'Hai-Bin Wang'
_publ_contact_author_address
;
   College of Biology and Environmental Engineering
   Zhejiang Shuren University
   Hangzhou 310015
   People's Republic of China
;
_publ_contact_author_email     zgdwhb@sina.com
_publ_contact_author_fax     '++86-571-88320415'
_publ_contact_author_phone     '++86-571-88320415'
_publ_section_title
;\
(<i>R</i>)-1,1'-Binaphthalene-2,2'-diol--(<i>Z</i>)-<i>N</i>-\
ethylideneethanamine <i>N</i>-oxide (1/1)
;
loop_
    _publ_author_name
    _publ_author_address
    'Bo Shao'
;
   College of Biology and Environmental Engineering
   Zhejiang Shuren University
   Hangzhou 310015
People's Republic of China
;
    'Hai-Bin Wang'
;
   College of Chemical Engineering and Materials Science
   Zhejiang University of Technology
   Hangzhou 310014
People's Republic of China
;
data_I
_audit_creation_method     SHELXL-97
_chemical_name_systematic
;
(<i>R</i>)-1-(2-hydroxynaphthalen-1-yl)naphthalen-2-ol--
(<i>Z</i>)-<i>N</i>-ethylethanimine <i>N</i>-oxide (1/1)
;
_chemical_name_common
;
(<i>R</i>)-1,1'-Binaphthalene-2,2'-diol--
(<i>Z</i>)-<i>N</i>-ethylethanimine <i>N</i>-oxide (1/1)
;
_chemical_formula_moiety     'C4 H9 N O, C20 H14 O2'
_chemical_formula_sum     'C24 H23 N O3'
_chemical_formula_iupac     'C4 H9 N O, C20 H14 O2'
_chemical_formula_weight     373.43
_chemical_melting_point     ?
_symmetry_cell_setting     trigonal
_symmetry_space_group_name_H-M     'P 31'
_symmetry_space_group_name_Hall     'P 31'
loop_
    _symmetry_equiv_pos_as_xyz
    'x, y, z'
    '-y, x-y, z+1/3'
    '-x+y, -x, z+2/3'
_cell_length_a     8.9579(6)
_cell_length_b     8.9579(6)
_cell_length_c     21.187(3)
_cell_angle_alpha     90.00
_cell_angle_beta     90.00
_cell_angle_gamma     120.00
_cell_volume     1472.4(2)
_cell_formula_units_Z     3
_cell_measurement_reflns_used     1360
_cell_measurement_theta_min     2.35
_cell_measurement_theta_max     16.61
_cell_measurement_temperature     273(2)
_exptl_crystal_description     prism
_exptl_crystal_colour     colorless
_exptl_crystal_size_max     0.31
_exptl_crystal_size_mid     0.22
_exptl_crystal_size_min     0.18
_exptl_crystal_density_diffrn     1.263
_exptl_crystal_density_meas     ?
_exptl_crystal_density_method     'not measured'
_exptl_crystal_F_000     594.0
_exptl_absorpt_coefficient_mu     0.083
_exptl_absorpt_correction_type     multi-scan
_exptl_absorpt_process_details     '(SADABS; Bruker, 2001)'
_exptl_absorpt_correction_T_min     0.964
_exptl_absorpt_correction_T_max     0.977
_exptl_special_details
;
The IR (KBr pellet) spectrum of (I) showed bands: 3069,
1624, 1583, 1504, 1433, 1338, 1275, 1241, 1177, 1142, 1093, 1012, 979, 965,
928, 867, 820, 753, 624, 581, 492, 442 and 424 cm^-1^.
;
_diffrn_ambient_temperature     273(2)
_diffrn_radiation_type     MoK\a
_diffrn_radiation_wavelength     0.71073
_diffrn_radiation_source     'fine-focus sealed tube'
_diffrn_radiation_monochromator     graphite
_diffrn_measurement_device_type     'Bruker APEX area-detector'
_diffrn_measurement_method     '\f and \w scan'
_diffrn_detector_area_resol_mean     ?
_diffrn_reflns_number     7771
_diffrn_reflns_av_R_equivalents     0.0331
_diffrn_reflns_av_sigmaI/netI     0.0263
_diffrn_reflns_theta_min     2.63
_diffrn_reflns_theta_max     25.01
_diffrn_reflns_theta_full     25.01
_diffrn_measured_fraction_theta_max     1.000
_diffrn_measured_fraction_theta_full     1.000
_diffrn_reflns_limit_h_min     -10
_diffrn_reflns_limit_h_max     9
_diffrn_reflns_limit_k_min     -7
_diffrn_reflns_limit_k_max     10
_diffrn_reflns_limit_l_min     -25
_diffrn_reflns_limit_l_max     25
_diffrn_standards_number     0
_diffrn_standards_interval_count     ?
_diffrn_standards_interval_time     ?
_diffrn_standards_decay_%     ?
_refine_special_details
;
Refinement of <i>F</i>^2^ against ALL reflections. The weighted <i>R</i>-factor
<i>wR</i> and goodness of fit <i>S</i> are based on <i>F</i>^2^, conventional
<i>R</i>-factors <i>R</i> are based on <i>F</i>, with <i>F</i> set to zero for
negative <i>F</i>^2^. The threshold expression of <i>F</i>^2^ >
\s(<i>F</i>^2^) is used only for calculating <i>R</i>-factors(gt) <i>etc</i>.
and is not relevant to the choice of reflections for refinement.
<i>R</i>-factors based on <i>F</i>^2^ are statistically about twice as large
as those based on <i>F</i>, and <i>R</i>- factors based on ALL data will be
even larger.
;
_reflns_number_total     1732
_reflns_number_gt     1662
_reflns_threshold_expression     I>2sigma(I)
_refine_ls_structure_factor_coef     Fsqd
_refine_ls_matrix_type     full
_refine_ls_R_factor_all     0.0559
_refine_ls_R_factor_gt     0.0529
_refine_ls_wR_factor_gt     0.1136
_refine_ls_wR_factor_ref     0.1152
_refine_ls_goodness_of_fit_ref     1.189
_refine_ls_restrained_S_all     1.189
_refine_ls_number_reflns     1732
_refine_ls_number_parameters     257
_refine_ls_number_restraints     1
_refine_ls_hydrogen_treatment     constr
_refine_ls_weighting_scheme     calc
_refine_ls_weighting_details
         'calc w=1/[\s^2^(Fo^2^)+(0.0471P)^2^+0.4671P] where P=(Fo^2^+2Fc^2^)/3'
_atom_sites_solution_hydrogens     geom
_atom_sites_solution_primary     direct
_atom_sites_solution_secondary     difmap
_refine_ls_shift/su_max     0.000
_refine_ls_shift/su_mean     0.000
_refine_diff_density_max     0.189
_refine_diff_density_min     -0.260
_refine_ls_extinction_method     none
_refine_ls_extinction_coef     ?
loop_
    _atom_type_symbol
    _atom_type_description
    _atom_type_scat_dispersion_real
    _atom_type_scat_dispersion_imag
    _atom_type_scat_source
    'C' 'C' 0.0033 0.0000
                         'International Tables Vol C Tables 4.2.6.8 and 6.1.1.4'
    'H' 'H' 0.0000 0.0000
                         'International Tables Vol C Tables 4.2.6.8 and 6.1.1.4'
    'N' 'N' 0.0061 0.0000
                         'International Tables Vol C Tables 4.2.6.8 and 6.1.1.4'
    'O' 'O' 0.0106 0.0000
                         'International Tables Vol C Tables 4.2.6.8 and 6.1.1.4'
_computing_data_collection     'SMART (Bruker, 2007)'
_computing_cell_refinement     'SAINT (Bruker, 2007)'
_computing_data_reduction     'SAINT (Bruker, 2007)'
_computing_structure_solution     'SHELXS97 (Sheldrick, 2008)'
_computing_structure_refinement     'SHELXL97 (Sheldrick, 2008)'
_computing_molecular_graphics     'SHELXTL (Sheldrick, 2008)'
_computing_publication_material     'SHELXL97 (Sheldrick, 2008)'
loop_
    _atom_site_type_symbol
    _atom_site_label
    _atom_site_fract_x
    _atom_site_fract_y
    _atom_site_fract_z
    _atom_site_U_iso_or_equiv
    _atom_site_adp_type
    _atom_site_calc_flag
    _atom_site_refinement_flags
    _atom_site_occupancy
    _atom_site_symmetry_multiplicity
    _atom_site_disorder_assembly
    _atom_site_disorder_group
    O O1 0.6567(4) 0.7994(4) 0.76094(13) 0.0418(7) Uani d . 1 1 . .
    H H1 0.5835 0.7851 0.7872 0.063 Uiso calc R 1 1 . .
    O O2 0.5514(4) 0.5899(4) 0.59216(14) 0.0500(8) Uani d . 1 1 . .
    H H2 0.5018 0.5977 0.5609 0.075 Uiso calc R 1 1 . .
    O O3 0.3797(4) 0.7314(5) 0.83262(16) 0.0582(9) Uani d . 1 1 . .
    N N1 0.2490(6) 0.5834(6) 0.8144(2) 0.0643(12) Uani d . 1 1 . .
    C C1 0.7392(4) 0.6275(4) 0.70313(16) 0.0255(7) Uani d . 1 1 . .
    C C2 0.6670(5) 0.6537(5) 0.75628(16) 0.0308(8) Uani d . 1 1 . .
    C C3 0.6065(5) 0.5327(5) 0.80628(17) 0.0365(9) Uani d . 1 1 . .
    H H3A 0.5573 0.5521 0.8417 0.044 Uiso calc R 1 1 . .
    C C4 0.6198(5) 0.3880(5) 0.80293(17) 0.0356(9) Uani d . 1 1 . .
    H H4 0.5799 0.3100 0.8363 0.043 Uiso calc R 1 1 . .
    C C5 0.6929(5) 0.3548(5) 0.74984(19) 0.0344(9) Uani d . 1 1 . .
    C C6 0.7057(6) 0.2039(6) 0.7449(2) 0.0472(11) Uani d . 1 1 . .
    H H6 0.6660 0.1247 0.7778 0.057 Uiso calc R 1 1 . .
    C C7 0.7742(7) 0.1731(6) 0.6935(2) 0.0551(12) Uani d . 1 1 . .
    H H7 0.7819 0.0735 0.6911 0.066 Uiso calc R 1 1 . .
    C C8 0.8336(7) 0.2911(6) 0.6437(2) 0.0510(12) Uani d . 1 1 . .
    H H8 0.8796 0.2686 0.6080 0.061 Uiso calc R 1 1 . .
    C C9 0.8253(5) 0.4385(5) 0.64668(18) 0.0370(9) Uani d . 1 1 . .
    H H9 0.8674 0.5161 0.6132 0.044 Uiso calc R 1 1 . .
    C C10 0.7537(4) 0.4758(5) 0.69961(17) 0.0292(8) Uani d . 1 1 . .
    C C11 0.8048(5) 0.7566(4) 0.65051(16) 0.0266(8) Uani d . 1 1 . .
    C C12 0.7106(5) 0.7323(5) 0.59651(17) 0.0323(9) Uani d . 1 1 . .
    C C13 0.7759(5) 0.8506(5) 0.54687(18) 0.0411(10) Uani d . 1 1 . .
    H H13 0.7108 0.8299 0.5104 0.049 Uiso calc R 1 1 . .
    C C14 0.9330(5) 0.9954(5) 0.55105(18) 0.0399(10) Uani d . 1 1 . .
    H H14 0.9747 1.0715 0.5172 0.048 Uiso calc R 1 1 . .
    C C15 1.0329(5) 1.0315(5) 0.60593(19) 0.0342(9) Uani d . 1 1 . .
    C C16 1.1919(6) 1.1874(6) 0.6136(2) 0.0464(11) Uani d . 1 1 . .
    H H16 1.2330 1.2674 0.5810 0.056 Uiso calc R 1 1 . .
    C C17 1.2848(6) 1.2220(6) 0.6673(2) 0.0562(13) Uani d . 1 1 . .
    H H17 1.3878 1.3256 0.6718 0.067 Uiso calc R 1 1 . .
    C C18 1.2245(6) 1.1009(6) 0.7159(2) 0.0579(13) Uani d . 1 1 . .
    H H18 1.2897 1.1232 0.7525 0.069 Uiso calc R 1 1 . .
    C C19 1.0714(5) 0.9500(6) 0.71080(19) 0.0413(10) Uani d . 1 1 . .
    H H19 1.0337 0.8720 0.7441 0.050 Uiso calc R 1 1 . .
    C C20 0.9695(5) 0.9104(5) 0.65601(17) 0.0288(8) Uani d . 1 1 . .
    C C21 0.2757(9) 0.6739(10) 0.7052(3) 0.094(2) Uani d . 1 1 . .
    H H21A 0.3380 0.6372 0.6785 0.140 Uiso calc R 1 1 . .
    H H21B 0.3534 0.7868 0.7215 0.140 Uiso calc R 1 1 . .
    H H21C 0.1865 0.6772 0.6812 0.140 Uiso calc R 1 1 . .
    C C22 0.1986(8) 0.5529(9) 0.7577(3) 0.0802(18) Uani d . 1 1 . .
    H H22 0.1050 0.4449 0.7486 0.096 Uiso calc R 1 1 . .
    C C23 0.0453(10) 0.4797(11) 0.9012(4) 0.110(3) Uani d . 1 1 . .
    H H23A -0.0384 0.4820 0.8735 0.165 Uiso calc R 1 1 . .
    H H23B 0.1082 0.5886 0.9225 0.165 Uiso calc R 1 1 . .
    H H23C -0.0123 0.3896 0.9318 0.165 Uiso calc R 1 1 . .
    C C24 0.1635(9) 0.4481(9) 0.8648(3) 0.093(2) Uani d . 1 1 . .
    H H24A 0.1012 0.3351 0.8454 0.112 Uiso calc R 1 1 . .
    H H24B 0.2505 0.4498 0.8925 0.112 Uiso calc R 1 1 . .
loop_
    _atom_site_aniso_label
    _atom_site_aniso_U_11
    _atom_site_aniso_U_22
    _atom_site_aniso_U_33
    _atom_site_aniso_U_12
    _atom_site_aniso_U_13
    _atom_site_aniso_U_23
    O1 0.0524(18) 0.0364(15) 0.0433(17) 0.0272(14) 0.0132(13) 0.0028(12)
    O2 0.0400(16) 0.0387(17) 0.0457(18) 0.0005(13) -0.0158(13) 0.0099(13)
    O3 0.057(2) 0.067(2) 0.055(2) 0.0340(19) 0.0085(16) -0.0168(16)
    N1 0.055(3) 0.072(3) 0.057(3) 0.025(2) 0.007(2) -0.006(2)
    C1 0.0221(17) 0.0219(18) 0.0266(17) 0.0067(15) -0.0059(15) -0.0002(14)
    C2 0.0277(19) 0.032(2) 0.033(2) 0.0144(17) -0.0027(15) 0.0006(15)
    C3 0.042(2) 0.045(2) 0.0238(19) 0.0221(19) 0.0043(16) 0.0013(16)
    C4 0.041(2) 0.035(2) 0.028(2) 0.0174(18) 0.0057(17) 0.0098(17)
    C5 0.032(2) 0.030(2) 0.038(2) 0.0134(17) -0.0003(17) 0.0037(16)
    C6 0.061(3) 0.035(2) 0.048(3) 0.026(2) 0.006(2) 0.0130(19)
    C7 0.078(3) 0.042(3) 0.058(3) 0.040(3) 0.011(3) 0.006(2)
    C8 0.071(3) 0.048(3) 0.045(3) 0.038(3) 0.011(2) -0.002(2)
    C9 0.045(2) 0.036(2) 0.033(2) 0.0229(19) 0.0051(17) 0.0049(17)
    C10 0.0246(18) 0.0260(19) 0.032(2) 0.0093(15) -0.0003(15) 0.0000(15)
    C11 0.0305(19) 0.0234(18) 0.0277(18) 0.0148(16) 0.0031(15) 0.0026(14)
    C12 0.032(2) 0.028(2) 0.032(2) 0.0116(17) -0.0026(16) -0.0003(16)
    C13 0.045(2) 0.043(2) 0.030(2) 0.018(2) -0.0035(18) 0.0063(18)
    C14 0.045(2) 0.040(2) 0.029(2) 0.017(2) 0.0055(18) 0.0156(18)
    C15 0.031(2) 0.029(2) 0.040(2) 0.0129(17) 0.0030(17) 0.0030(16)
    C16 0.039(2) 0.037(2) 0.052(3) 0.0106(19) 0.008(2) 0.0136(19)
    C17 0.033(2) 0.040(2) 0.067(3) -0.003(2) -0.007(2) 0.003(2)
    C18 0.041(3) 0.049(3) 0.058(3) 0.003(2) -0.016(2) 0.005(2)
    C19 0.039(2) 0.041(2) 0.035(2) 0.0126(19) -0.0064(17) 0.0014(17)
    C20 0.0285(19) 0.0288(19) 0.032(2) 0.0168(16) 0.0016(16) -0.0009(15)
    C21 0.076(4) 0.149(6) 0.058(3) 0.057(5) -0.007(3) 0.016(4)
    C22 0.055(3) 0.097(5) 0.070(4) 0.025(3) -0.012(3) -0.021(4)
    C23 0.095(5) 0.110(6) 0.119(6) 0.047(5) 0.032(5) 0.033(5)
    C24 0.092(5) 0.087(5) 0.088(5) 0.035(4) 0.024(4) 0.014(4)
_geom_special_details
;
All e.s.d.'s (except the e.s.d. in the dihedral angle between two l.s. planes)
are estimated using the full covariance matrix. The cell e.s.d.'s are taken
into account individually in the estimation of e.s.d.'s in distances, angles
and torsion angles; correlations between e.s.d.'s in cell parameters are only
used when they are defined by crystal symmetry. An approximate (isotropic)
treatment of cell e.s.d.'s is used for estimating e.s.d.'s involving l.s.
planes.
;
loop_
    _geom_bond_atom_site_label_1
    _geom_bond_atom_site_label_2
    _geom_bond_site_symmetry_2
    _geom_bond_distance
    _geom_bond_publ_flag
    O1 C2 . 1.357(4) ?
    O1 H1 . 0.8200 ?
    O2 C12 . 1.360(5) ?
    O2 H2 . 0.8200 ?
    O3 N1 . 1.313(5) ?
    N1 C22 . 1.265(7) ?
    N1 C24 . 1.506(8) ?
    C1 C2 . 1.376(5) ?
    C1 C10 . 1.431(5) ?
    C1 C11 . 1.498(5) ?
    C2 C3 . 1.416(5) ?
    C3 C4 . 1.361(6) ?
    C3 H3A . 0.9300 ?
    C4 C5 . 1.406(6) ?
    C4 H4 . 0.9300 ?
    C5 C6 . 1.416(6) ?
    C5 C10 . 1.419(5) ?
    C6 C7 . 1.345(6) ?
    C6 H6 . 0.9300 ?
    C7 C8 . 1.397(7) ?
    C7 H7 . 0.9300 ?
    C8 C9 . 1.361(6) ?
    C8 H8 . 0.9300 ?
    C9 C10 . 1.412(5) ?
    C9 H9 . 0.9300 ?
    C11 C12 . 1.373(5) ?
    C11 C20 . 1.434(5) ?
    C12 C13 . 1.397(5) ?
    C13 C14 . 1.358(6) ?
    C13 H13 . 0.9300 ?
    C14 C15 . 1.403(6) ?
    C14 H14 . 0.9300 ?
    C15 C20 . 1.417(5) ?
    C15 C16 . 1.420(6) ?
    C16 C17 . 1.351(6) ?
    C16 H16 . 0.9300 ?
    C17 C18 . 1.394(7) ?
    C17 H17 . 0.9300 ?
    C18 C19 . 1.366(6) ?
    C18 H18 . 0.9300 ?
    C19 C20 . 1.408(5) ?
    C19 H19 . 0.9300 ?
    C21 C22 . 1.463(9) ?
    C21 H21A . 0.9600 ?
    C21 H21B . 0.9600 ?
    C21 H21C . 0.9600 ?
    C22 H22 . 0.9300 ?
    C23 C24 . 1.447(10) ?
    C23 H23A . 0.9600 ?
    C23 H23B . 0.9600 ?
    C23 H23C . 0.9600 ?
    C24 H24A . 0.9700 ?
    C24 H24B . 0.9700 ?
loop_
    _geom_angle_atom_site_label_1
    _geom_angle_atom_site_label_2
    _geom_angle_atom_site_label_3
    _geom_angle_site_symmetry_1
    _geom_angle_site_symmetry_3
    _geom_angle
    _geom_angle_publ_flag
    C2 O1 H1 . . 109.5 ?
    C12 O2 H2 . . 109.5 ?
    C22 N1 O3 . . 122.6(5) ?
    C22 N1 C24 . . 121.1(5) ?
    O3 N1 C24 . . 116.3(4) ?
    C2 C1 C10 . . 118.6(3) ?
    C2 C1 C11 . . 120.9(3) ?
    C10 C1 C11 . . 120.5(3) ?
    O1 C2 C1 . . 119.2(3) ?
    O1 C2 C3 . . 119.9(3) ?
    C1 C2 C3 . . 120.9(3) ?
    C4 C3 C2 . . 120.5(3) ?
    C4 C3 H3A . . 119.7 ?
    C2 C3 H3A . . 119.7 ?
    C3 C4 C5 . . 121.0(3) ?
    C3 C4 H4 . . 119.5 ?
    C5 C4 H4 . . 119.5 ?
    C4 C5 C6 . . 122.0(4) ?
    C4 C5 C10 . . 118.7(3) ?
    C6 C5 C10 . . 119.3(4) ?
    C7 C6 C5 . . 121.3(4) ?
    C7 C6 H6 . . 119.4 ?
    C5 C6 H6 . . 119.4 ?
    C6 C7 C8 . . 119.8(4) ?
    C6 C7 H7 . . 120.1 ?
    C8 C7 H7 . . 120.1 ?
    C9 C8 C7 . . 120.9(4) ?
    C9 C8 H8 . . 119.5 ?
    C7 C8 H8 . . 119.5 ?
    C8 C9 C10 . . 121.2(4) ?
    C8 C9 H9 . . 119.4 ?
    C10 C9 H9 . . 119.4 ?
    C9 C10 C5 . . 117.4(3) ?
    C9 C10 C1 . . 122.3(3) ?
    C5 C10 C1 . . 120.3(3) ?
    C12 C11 C20 . . 118.4(3) ?
    C12 C11 C1 . . 121.7(3) ?
    C20 C11 C1 . . 120.0(3) ?
    O2 C12 C11 . . 118.6(3) ?
    O2 C12 C13 . . 120.4(3) ?
    C11 C12 C13 . . 121.1(3) ?
    C14 C13 C12 . . 121.1(4) ?
    C14 C13 H13 . . 119.4 ?
    C12 C13 H13 . . 119.4 ?
    C13 C14 C15 . . 120.7(3) ?
    C13 C14 H14 . . 119.6 ?
    C15 C14 H14 . . 119.6 ?
    C14 C15 C20 . . 118.6(3) ?
    C14 C15 C16 . . 122.2(4) ?
    C20 C15 C16 . . 119.2(4) ?
    C17 C16 C15 . . 121.5(4) ?
    C17 C16 H16 . . 119.2 ?
    C15 C16 H16 . . 119.2 ?
    C16 C17 C18 . . 119.3(4) ?
    C16 C17 H17 . . 120.4 ?
    C18 C17 H17 . . 120.4 ?
    C19 C18 C17 . . 121.2(4) ?
    C19 C18 H18 . . 119.4 ?
    C17 C18 H18 . . 119.4 ?
    C18 C19 C20 . . 121.2(4) ?
    C18 C19 H19 . . 119.4 ?
    C20 C19 H19 . . 119.4 ?
    C19 C20 C15 . . 117.6(4) ?
    C19 C20 C11 . . 122.3(3) ?
    C15 C20 C11 . . 120.1(3) ?
    C22 C21 H21A . . 109.5 ?
    C22 C21 H21B . . 109.5 ?
    H21A C21 H21B . . 109.5 ?
    C22 C21 H21C . . 109.5 ?
    H21A C21 H21C . . 109.5 ?
    H21B C21 H21C . . 109.5 ?
    N1 C22 C21 . . 125.2(6) ?
    N1 C22 H22 . . 117.4 ?
    C21 C22 H22 . . 117.4 ?
    C24 C23 H23A . . 109.5 ?
    C24 C23 H23B . . 109.5 ?
    H23A C23 H23B . . 109.5 ?
    C24 C23 H23C . . 109.5 ?
    H23A C23 H23C . . 109.5 ?
    H23B C23 H23C . . 109.5 ?
    C23 C24 N1 . . 110.4(6) ?
    C23 C24 H24A . . 109.6 ?
    N1 C24 H24A . . 109.6 ?
    C23 C24 H24B . . 109.6 ?
    N1 C24 H24B . . 109.6 ?
    H24A C24 H24B . . 108.1 ?
loop_
    _geom_torsion_atom_site_label_1
    _geom_torsion_atom_site_label_2
    _geom_torsion_atom_site_label_3
    _geom_torsion_atom_site_label_4
    _geom_torsion_site_symmetry_1
    _geom_torsion_site_symmetry_2
    _geom_torsion_site_symmetry_3
    _geom_torsion_site_symmetry_4
    _geom_torsion
    _geom_torsion_publ_flag
    C10 C1 C2 O1 . . . . 178.3(3) ?
    C11 C1 C2 O1 . . . . -0.5(5) ?
    C10 C1 C2 C3 . . . . -0.6(5) ?
    C11 C1 C2 C3 . . . . -179.4(3) ?
    O1 C2 C3 C4 . . . . -178.4(4) ?
    C1 C2 C3 C4 . . . . 0.5(6) ?
    C2 C3 C4 C5 . . . . -0.3(6) ?
    C3 C4 C5 C6 . . . . -179.0(4) ?
    C3 C4 C5 C10 . . . . 0.3(6) ?
    C4 C5 C6 C7 . . . . 179.2(5) ?
    C10 C5 C6 C7 . . . . -0.1(7) ?
    C5 C6 C7 C8 . . . . -0.2(8) ?
    C6 C7 C8 C9 . . . . 0.8(8) ?
    C7 C8 C9 C10 . . . . -1.1(7) ?
    C8 C9 C10 C5 . . . . 0.8(6) ?
    C8 C9 C10 C1 . . . . -178.3(4) ?
    C4 C5 C10 C9 . . . . -179.5(4) ?
    C6 C5 C10 C9 . . . . -0.2(5) ?
    C4 C5 C10 C1 . . . . -0.5(5) ?
    C6 C5 C10 C1 . . . . 178.9(4) ?
    C2 C1 C10 C9 . . . . 179.7(3) ?
    C11 C1 C10 C9 . . . . -1.6(5) ?
    C2 C1 C10 C5 . . . . 0.6(5) ?
    C11 C1 C10 C5 . . . . 179.4(3) ?
    C2 C1 C11 C12 . . . . -100.6(4) ?
    C10 C1 C11 C12 . . . . 80.6(4) ?
    C2 C1 C11 C20 . . . . 79.0(4) ?
    C10 C1 C11 C20 . . . . -99.7(4) ?
    C20 C11 C12 O2 . . . . -177.4(3) ?
    C1 C11 C12 O2 . . . . 2.2(5) ?
    C20 C11 C12 C13 . . . . 2.7(5) ?
    C1 C11 C12 C13 . . . . -177.7(3) ?
    O2 C12 C13 C14 . . . . 178.5(4) ?
    C11 C12 C13 C14 . . . . -1.6(6) ?
    C12 C13 C14 C15 . . . . -1.0(6) ?
    C13 C14 C15 C20 . . . . 2.4(6) ?
    C13 C14 C15 C16 . . . . -175.4(4) ?
    C14 C15 C16 C17 . . . . 178.4(5) ?
    C20 C15 C16 C17 . . . . 0.7(7) ?
    C15 C16 C17 C18 . . . . 1.0(8) ?
    C16 C17 C18 C19 . . . . -1.7(8) ?
    C17 C18 C19 C20 . . . . 0.6(8) ?
    C18 C19 C20 C15 . . . . 1.1(6) ?
    C18 C19 C20 C11 . . . . -177.2(4) ?
    C14 C15 C20 C19 . . . . -179.5(4) ?
    C16 C15 C20 C19 . . . . -1.7(5) ?
    C14 C15 C20 C11 . . . . -1.2(5) ?
    C16 C15 C20 C11 . . . . 176.6(4) ?
    C12 C11 C20 C19 . . . . 177.0(4) ?
    C1 C11 C20 C19 . . . . -2.7(5) ?
    C12 C11 C20 C15 . . . . -1.2(5) ?
    C1 C11 C20 C15 . . . . 179.1(3) ?
    O3 N1 C22 C21 . . . . 0.1(10) ?
    C24 N1 C22 C21 . . . . -178.4(6) ?
    C22 N1 C24 C23 . . . . -100.9(8) ?
    O3 N1 C24 C23 . . . . 80.5(7) ?
loop_
    _geom_hbond_atom_site_label_D
    _geom_hbond_atom_site_label_H
    _geom_hbond_atom_site_label_A
    _geom_hbond_site_symmetry_A
    _geom_hbond_distance_DH
    _geom_hbond_distance_HA
    _geom_hbond_distance_DA
    _geom_hbond_angle_DHA
    _geom_hbond_publ_flag
    O1 H1 O3 . 0.82 1.90 2.706(5) 167 yes
    O2 H2 O3 3_564 0.82 1.96 2.763(5) 168 yes
