# Supplementary material for: (R)-1,1′-Binaphthalene-2,2′-diol–(Z)-N-ethyl­ideneethanamine N-oxide (1/1)
Source: Acta Crystallogr Sect E Struct Rep Online. 2012 Mar 3;68(Pt 4):o948. doi: 10.1107/S1600536812007477 (PMC3343929; doi:10.1107/S1600536812007477)
Supplement: Supplementary file 2 [file e-68-0o948-Isup2.hkl]

#
# h,k,l, Fc-squared, Fo-squared, sigma(Fo-squared) and status flag
#
data_I
_shelx_title ' Y2m in P3(2)'
_shelx_refln_list_code          4
_shelx_F_calc_maximum      119.17
_exptl_crystal_F_000       600.00
_reflns_d_resolution_high  0.8404
 
loop_
 _symmetry_equiv_pos_as_xyz
 'x, y, z'
 '-y, x-y, z+1/3'
 '-x+y, -x, z+2/3'
 
_cell_length_a     8.9579
_cell_length_b     8.9579
_cell_length_c    21.1874
_cell_angle_alpha  90.000
_cell_angle_beta   90.000
_cell_angle_gamma 120.000
 
_shelx_F_squared_multiplier     1.000
 
loop_
 _refln_index_h
 _refln_index_k
 _refln_index_l
 _refln_F_squared_calc
 _refln_F_squared_meas
 _refln_F_squared_sigma
 _refln_observed_status
   0   1   0      119.31      128.32      1.30 o
  -1   2   0     9835.29     9813.88     47.92 o
   0   2   0      472.08      525.59      4.11 o
  -2   3   0      806.05      811.42      4.94 o
  -1   3   0      209.32      195.13      3.31 o
   0   3   0     1014.91     1062.04      6.72 o
  -3   4   0      213.06      196.71      2.70 o
  -2   4   0      983.57     1040.33      7.68 o
  -1   4   0       63.25       78.55      1.95 o
   0   4   0      116.07      126.01      2.57 o
  -4   5   0      328.09      353.43      5.33 o
  -3   5   0      433.44      475.56      5.64 o
  -2   5   0      102.49       95.89      2.57 o
  -1   5   0      119.04      108.72      2.57 o
   0   5   0      185.51      189.38      3.71 o
  -5   6   0       78.95       75.80      3.04 o
  -4   6   0      183.07      169.74      4.36 o
  -3   6   0       12.51       14.08      1.44 o
  -2   6   0      137.77      131.91      4.01 o
  -1   6   0        2.59        2.34      1.00 o
   0   6   0       14.80       14.92      1.74 o
  -6   7   0        4.30        6.86      1.82 o
  -5   7   0       58.66       61.69      3.15 o
  -4   7   0       88.32       84.10      3.02 o
  -3   7   0       48.31       49.91      2.28 o
  -2   7   0       37.51       43.97      2.57 o
  -1   7   0       24.18       27.05      2.29 o
   0   7   0       45.89       40.01      3.19 o
  -7   8   0       28.13       34.39      3.56 o
  -6   8   0       73.05       75.85      5.00 o
  -5   8   0       88.52       80.49      5.03 o
  -4   8   0       31.43       32.43      3.96 o
  -3   8   0       40.87       38.77      3.33 o
  -2   8   0      237.56      216.77      5.95 o
  -1   8   0       89.26       87.42      9.46 o
   0   8   0        5.29       10.58      2.57 o
  -8   9   0       10.52       22.45      3.71 o
  -7   9   0       54.71       54.75      5.43 o
  -6   9   0       80.55       75.54      5.99 o
  -5   9   0       60.52       49.68      5.12 o
  -4   9   0       19.50       24.15      5.42 o
  -3   9   0       24.46       35.82      4.51 o
  -2   9   0       15.56       17.33      3.02 o
  -1   9   0        0.84        4.90      2.38 o
   0   9   0        7.57       15.39      3.40 o
  -8  10   0       20.68       26.33     17.11 o
  -7  10   0       52.82       57.39      7.44 o
  -6  10   0       56.63       54.98      5.75 o
  -5  10   0       31.68       34.90      4.75 o
  -4  10   0       17.00       20.46      4.00 o
  -3  10   0      167.61      155.53     10.13 o
  -2  10   0       20.29       35.12     12.21 o
  -1   1   1     2403.08     2562.00     14.53 o
   0   1   1      454.36      452.91      4.78 o
   1   1   1      824.44      884.99      9.57 o
  -3   2   1     1066.59     1020.61      6.84 o
  -2   2   1    14201.20    13078.12     57.14 o
  -1   2   1        5.78        9.02      0.56 o
   0   2   1     3245.89     3249.48     29.08 o
   1   2   1     1609.07     1575.98      8.67 o
   2   2   1      944.25      970.93      7.41 o
  -5   3   1      217.99      260.86      4.20 o
  -4   3   1      105.95      113.63      2.37 o
  -3   3   1       46.13       51.15      1.51 o
  -2   3   1      848.43      834.59      6.52 o
  -1   3   1     1152.18     1156.72      8.85 o
   0   3   1       74.10       72.15      1.66 o
   1   3   1     1027.31     1143.22      9.12 o
   2   3   1      305.46      307.61      6.82 o
   3   3   1       17.72       18.40      1.62 o
  -7   4   1       23.94       27.21      2.10 o
  -6   4   1       37.49       39.76      1.98 o
  -5   4   1      130.21      140.65      2.95 o
  -4   4   1        8.78        8.50      0.98 o
  -3   4   1      263.17      289.61      3.33 o
  -2   4   1      190.85      199.70      3.03 o
  -1   4   1      991.09     1008.91      6.89 o
   0   4   1      211.15      252.27      3.51 o
   1   4   1       19.45       23.16      1.47 o
   2   4   1        5.13        5.52      1.04 o
   3   4   1       14.62       16.94      2.02 o
   4   4   1       57.34       47.09      3.75 o
  -9   5   1       44.73       50.22      5.13 o
  -8   5   1       64.17       56.38      4.07 o
  -7   5   1      105.48       99.00      4.62 o
  -6   5   1      217.40      214.43      4.03 o
  -5   5   1      189.29      177.02      3.44 o
  -4   5   1        2.14        1.53      0.62 o
  -3   5   1       53.26       64.05      2.07 o
  -2   5   1      148.72      171.34      3.01 o
  -1   5   1      687.37      712.92      6.98 o
   0   5   1      482.20      511.07      5.80 o
   1   5   1      100.59      102.41      3.24 o
   2   5   1       17.70       17.78      2.07 o
   3   5   1       65.37       65.46      4.21 o
   4   5   1        5.06        7.91      2.83 o
   5   5   1       34.90       38.25      6.71 o
 -10   6   1       65.71       80.58      6.49 o
  -9   6   1       16.77       26.95      4.02 o
  -8   6   1      128.71      117.29      4.47 o
  -7   6   1       25.81       22.02      2.15 o
  -6   6   1       12.81       13.57      1.67 o
  -5   6   1        5.14        5.04      0.92 o
  -4   6   1      102.94      108.45      5.43 o
  -3   6   1        1.50        2.68      0.86 o
  -2   6   1       46.39       45.06      1.98 o
  -1   6   1       57.84       60.05      2.70 o
   0   6   1       26.27       24.72      2.13 o
   1   6   1       78.28       81.43      4.30 o
   2   6   1       48.86       43.66      3.74 o
   3   6   1      100.56       89.59      6.53 o
   4   6   1        1.78        3.55      2.75 o
 -10   7   1       19.17       43.92     11.71 o
  -9   7   1       62.31       53.96      5.71 o
  -8   7   1       55.65       51.04      4.16 o
  -7   7   1      124.73      118.66      4.52 o
  -6   7   1      126.15      123.33      5.35 o
  -5   7   1       71.06       71.68      4.34 o
  -4   7   1       13.41       12.51      1.82 o
  -3   7   1       11.79       15.48      1.91 o
  -2   7   1       29.04       29.69      2.59 o
  -1   7   1        5.76        5.12      1.46 o
   0   7   1       24.91       34.52      3.52 o
   1   7   1       36.27       39.16      4.45 o
   2   7   1      137.37      133.80      7.02 o
   3   7   1       23.88       30.06     11.65 o
 -10   8   1        5.52       13.94      4.91 o
  -9   8   1       37.20       29.67      3.71 o
  -8   8   1        5.74        3.89      2.13 o
  -7   8   1      139.32      147.48      5.29 o
  -6   8   1      146.04      126.27      5.95 o
  -5   8   1       63.00       51.48      4.69 o
  -4   8   1       39.91       46.70      4.61 o
  -3   8   1       10.36       10.35      1.93 o
  -2   8   1      269.00      278.29      6.75 o
  -1   8   1       28.68       30.31      3.02 o
   0   8   1        3.39        7.01      3.41 o
   1   8   1       14.23       26.77      4.08 o
   2   8   1        6.57       11.94      4.40 o
  -9   9   1        3.32       13.43      2.84 o
  -8   9   1        1.94        6.12      3.57 o
  -7   9   1       54.00       50.64      5.35 o
  -6   9   1       26.47       25.99      4.09 o
  -5   9   1        0.59        1.19      2.39 o
  -4   9   1       58.30       57.61      5.25 o
  -3   9   1      140.74      154.61      9.97 o
  -2   9   1       18.21       19.17      2.99 o
  -1   9   1        3.92        6.05      2.40 o
   0   9   1        0.03        5.33      3.45 o
  -8  10   1        9.57       14.68      4.72 o
  -7  10   1      142.79      148.22      9.45 o
  -6  10   1       16.41       24.00      4.12 o
  -5  10   1       13.45       19.96      3.90 o
  -4  10   1       68.85       79.51      9.92 o
  -3  10   1       24.30       38.79      6.50 o
  -2  10   1        4.25       11.41      9.18 o
  -1   1   2       97.47       95.55      1.33 o
   0   1   2     1920.99     1882.22     21.24 o
   1   1   2     1214.93     1202.87      6.49 o
  -3   2   2     3765.59     3957.56     16.07 o
  -2   2   2     7834.54     7728.92     23.34 o
  -1   2   2     1833.51     1814.78      7.11 o
   0   2   2      635.38      598.41      5.08 o
   1   2   2      498.67      481.70      4.40 o
   2   2   2      391.10      414.62      4.73 o
  -5   3   2      286.29      305.32      4.57 o
  -4   3   2        5.26        8.47      1.01 o
  -3   3   2     1023.77     1116.28      7.10 o
  -2   3   2      468.07      496.22      3.82 o
  -1   3   2       97.71       94.31      1.59 o
   0   3   2      878.87      886.32     12.59 o
   1   3   2      293.57      294.83      4.22 o
   2   3   2      170.09      195.13      3.60 o
   3   3   2       12.35       13.38      1.42 o
  -7   4   2       47.09       43.13      2.49 o
  -6   4   2      401.01      385.75      9.16 o
  -5   4   2      621.29      608.86      6.22 o
  -4   4   2     1811.81     1864.99     10.71 o
  -3   4   2      296.87      312.69      5.24 o
  -2   4   2      336.20      375.71      4.85 o
  -1   4   2      520.66      539.32      4.76 o
   0   4   2      298.88      320.30      4.44 o
   1   4   2        9.58       13.42      1.98 o
   2   4   2      516.15      520.18      6.92 o
   3   4   2       33.22       36.65      2.65 o
   4   4   2       45.23       47.02      3.25 o
  -9   5   2       23.41       19.10      4.91 o
  -8   5   2      168.47      161.70      5.80 o
  -7   5   2       38.18       44.05      2.33 o
  -6   5   2        3.34        3.75      0.96 o
  -5   5   2      375.73      371.03      6.17 o
  -4   5   2      138.73      131.96      3.47 o
  -3   5   2      140.60      140.52      3.34 o
  -2   5   2      132.53      135.59      2.63 o
  -1   5   2      172.63      186.32      3.17 o
   0   5   2      403.57      428.37      6.08 o
   1   5   2       74.46       81.14      3.22 o
   2   5   2       66.65       70.42      3.34 o
   3   5   2       53.90       58.82      5.26 o
   4   5   2       23.57       23.07      3.94 o
   5   5   2       11.97       18.41      3.65 o
 -10   6   2       31.70       35.18      4.57 o
  -9   6   2      192.36      187.20      6.77 o
  -8   6   2      150.56      154.01      5.02 o
  -7   6   2      119.24      119.46      3.90 o
  -6   6   2        0.91        1.14      1.05 o
  -5   6   2      134.90      129.57      3.22 o
  -4   6   2       45.13       49.97      2.14 o
  -3   6   2        0.54        2.04      0.80 o
  -2   6   2      118.63      119.41      3.20 o
  -1   6   2      153.43      154.66      5.33 o
   0   6   2       16.41       19.24      1.89 o
   1   6   2      101.51       99.73      3.91 o
   2   6   2      192.21      179.62      6.27 o
   3   6   2       53.75       55.48      4.39 o
   4   6   2       13.21       22.14      3.97 o
 -10   7   2       36.38       40.95      6.39 o
  -9   7   2      118.47      125.59      6.80 o
  -8   7   2       76.02       84.60      5.00 o
  -7   7   2      146.94      130.95      4.73 o
  -6   7   2      420.90      397.43      7.70 o
  -5   7   2      128.33      120.44      3.71 o
  -4   7   2       13.43       13.13      1.83 o
  -3   7   2       17.72       20.93      2.15 o
  -2   7   2      100.76       94.60      3.75 o
  -1   7   2       11.29       13.40      2.05 o
   0   7   2        6.65        9.87      2.59 o
   1   7   2       39.25       37.43      5.99 o
   2   7   2        9.27       10.57      2.93 o
   3   7   2       33.01       54.48     10.19 o
 -10   8   2        2.20       11.53      4.71 o
  -9   8   2        8.69       15.03      3.59 o
  -8   8   2       28.16       32.46      3.73 o
  -7   8   2      241.89      218.01      6.29 o
  -6   8   2       99.31       95.38      4.48 o
  -5   8   2       54.93       51.64      4.89 o
  -4   8   2       10.44       11.73      2.29 o
  -3   8   2       61.05       54.12      4.04 o
  -2   8   2       25.12       28.20      3.28 o
  -1   8   2       67.43       72.95      4.21 o
   0   8   2      101.66      126.51      8.83 o
   1   8   2        8.44        9.29      4.01 o
   2   8   2        0.53        5.08      8.29 o
  -9   9   2       28.42       37.04      4.15 o
  -8   9   2       30.83       38.13      4.16 o
  -7   9   2       93.61       92.61      6.58 o
  -6   9   2        2.07        4.28      2.52 o
  -5   9   2       49.54       40.55      4.92 o
  -4   9   2        3.53        5.74      2.48 o
  -3   9   2       45.39       47.42      4.21 o
  -2   9   2       72.31       74.24      5.04 o
  -1   9   2       44.33       55.73      6.04 o
   0   9   2        3.89        9.20      6.12 o
  -8  10   2       42.75       42.48      6.49 o
  -7  10   2       38.77       44.87      5.28 o
  -6  10   2       51.51       56.76      5.88 o
  -5  10   2       28.06       37.80      6.00 o
  -4  10   2        3.95       12.87      3.17 o
  -3  10   2        2.03        9.52      2.88 o
  -2  10   2        7.65       14.37      4.37 o
   0   0   3     4129.98     4085.93     32.98 o
  -1   1   3    13697.51    12213.13     95.64 o
   0   1   3      711.97      722.73      4.05 o
   1   1   3      151.24      143.13      2.07 o
  -3   2   3      296.76      283.86      3.52 o
  -2   2   3     8720.55     8390.95     47.75 o
  -1   2   3     1683.05     1624.47     14.22 o
   0   2   3      876.69      859.28     11.01 o
   1   2   3      149.35      136.34      2.40 o
   2   2   3      115.69      101.03      2.37 o
  -5   3   3      152.38      145.20      4.83 o
  -4   3   3      554.00      563.46      5.78 o
  -3   3   3       37.48       30.94      1.36 o
  -2   3   3      769.32      833.92      7.75 o
  -1   3   3      922.60      891.25     10.35 o
   0   3   3      250.57      254.15      5.54 o
   1   3   3      226.05      241.26      4.90 o
   2   3   3      556.29      554.22      7.54 o
   3   3   3       63.60       69.64      2.86 o
  -7   4   3        3.15        5.20      1.43 o
  -6   4   3       85.24       79.31      2.75 o
  -5   4   3      546.56      508.38      5.73 o
  -4   4   3     1716.30     1747.35     11.54 o
  -3   4   3      314.37      350.00      6.66 o
  -2   4   3      532.74      552.35      5.12 o
  -1   4   3       73.84       79.93      1.76 o
   0   4   3      869.98      988.71     16.76 o
   1   4   3      825.82      896.15      8.17 o
   2   4   3      136.15      126.84      3.86 o
   3   4   3       26.38       29.36      2.73 o
   4   4   3        0.71        1.81      1.41 o
  -9   5   3       11.23       16.03      2.71 o
  -8   5   3       50.59       48.25      3.37 o
  -7   5   3       13.88       15.45      1.62 o
  -6   5   3      164.59      154.97      3.76 o
  -5   5   3      106.91      113.19      2.84 o
  -4   5   3      647.02      608.05      8.44 o
  -3   5   3      121.45      132.34      2.54 o
  -2   5   3      780.79      814.41      6.97 o
  -1   5   3      203.36      189.66      3.70 o
   0   5   3      110.46      117.87      3.54 o
   1   5   3      244.60      232.15      9.18 o
   2   5   3       40.51       43.36      2.94 o
   3   5   3       48.03       54.80      3.51 o
   4   5   3       15.25       17.16      3.47 o
   5   5   3       13.48       19.87      3.96 o
 -10   6   3       68.73       73.79      7.78 o
  -9   6   3       34.02       39.64      4.60 o
  -8   6   3       29.80       27.29      3.19 o
  -7   6   3      620.87      602.86     12.62 o
  -6   6   3       79.62       85.09      3.13 o
  -5   6   3      316.46      290.56      7.60 o
  -4   6   3      211.37      191.85      5.57 o
  -3   6   3      130.56      133.13      3.07 o
  -2   6   3      415.40      439.10      7.04 o
  -1   6   3        2.01        1.59      1.13 o
   0   6   3        8.57        9.94      2.35 o
   1   6   3      100.17       96.76      3.88 o
   2   6   3       45.25       48.66      3.88 o
   3   6   3       46.34       40.25      3.91 o
   4   6   3        5.22        9.46      8.12 o
 -10   7   3       19.43       31.90     10.22 o
  -9   7   3      216.43      197.60      9.87 o
  -8   7   3      123.63      125.65      4.86 o
  -7   7   3      326.05      312.81      7.09 o
  -6   7   3      190.95      188.25      6.14 o
  -5   7   3       10.73       11.36      1.68 o
  -4   7   3       10.70       11.06      1.85 o
  -3   7   3       96.86       89.99      4.22 o
  -2   7   3       53.18       53.94      4.28 o
  -1   7   3       60.30       64.61      3.63 o
   0   7   3       37.44       39.54      4.26 o
   1   7   3       15.44       20.03      3.52 o
   2   7   3       35.34       43.33      4.86 o
   3   7   3       29.59       38.72     12.34 o
 -10   8   3       11.31       17.87      5.48 o
  -9   8   3       13.63       18.60      3.57 o
  -8   8   3        9.50        9.63      2.23 o
  -7   8   3      210.89      222.65      8.22 o
  -6   8   3      145.54      147.69     10.80 o
  -5   8   3       34.24       35.04      6.39 o
  -4   8   3      112.99      104.02      4.90 o
  -3   8   3       62.63       61.98      4.29 o
  -2   8   3        3.61        4.14      1.84 o
  -1   8   3       24.55       22.97      3.00 o
   0   8   3       57.60       66.60      5.76 o
   1   8   3        8.12       17.47      4.99 o
   2   8   3        8.86       20.45      3.84 o
  -9   9   3        0.65        6.12      2.55 o
  -8   9   3       16.44       20.73      5.58 o
  -7   9   3       33.44       35.91      4.68 o
  -6   9   3      109.09      106.95      6.96 o
  -5   9   3       15.23       13.43      3.54 o
  -4   9   3       21.28       15.39      3.42 o
  -3   9   3       59.42       68.30      7.48 o
  -2   9   3       11.95       14.85      2.77 o
  -1   9   3       16.20       19.87      3.54 o
   0   9   3       44.99       62.69      9.40 o
  -8  10   3        1.87        8.49      6.03 o
  -7  10   3        8.42       13.83      3.45 o
  -6  10   3       24.30       28.29      4.50 o
  -5  10   3       14.11       20.89      3.93 o
  -4  10   3        7.89       14.83      3.17 o
  -3  10   3       26.82       39.85      5.06 o
  -2  10   3        5.30       11.62      3.66 o
  -1   1   4      885.94      864.82      5.09 o
   0   1   4       60.22       62.60      1.12 o
   1   1   4     1076.07     1092.32      5.78 o
  -3   2   4      805.74      733.91      5.88 o
  -2   2   4     3588.38     3621.82     14.45 o
  -1   2   4      242.62      238.79      3.07 o
   0   2   4      262.88      230.38      3.14 o
   1   2   4      238.94      230.36      3.08 o
   2   2   4      952.97     1050.26      7.83 o
  -5   3   4        9.09        7.17      1.09 o
  -4   3   4      687.14      735.55      6.71 o
  -3   3   4     3738.23     3823.08     18.88 o
  -2   3   4      212.42      197.18      2.48 o
  -1   3   4       53.46       52.38      1.12 o
   0   3   4       95.38       96.41      2.45 o
   1   3   4       85.39       82.48      2.01 o
   2   3   4      190.14      193.53      5.21 o
   3   3   4      129.49      130.90      3.62 o
  -7   4   4       31.55       29.09      2.56 o
  -6   4   4      184.95      177.85      4.31 o
  -5   4   4      525.43      501.99      5.73 o
  -4   4   4      762.78      698.06      6.31 o
  -3   4   4       75.37       83.47      1.91 o
  -2   4   4     1112.01     1181.75      8.94 o
  -1   4   4      235.84      258.93      5.17 o
   0   4   4     1070.78     1134.43     17.23 o
   1   4   4      336.68      359.92      6.62 o
   2   4   4      340.75      336.94      6.26 o
   3   4   4       24.20       29.14      2.55 o
   4   4   4      115.66      110.97      4.35 o
  -9   5   4       40.52       43.05      4.00 o
  -8   5   4      122.47      115.54      3.91 o
  -7   5   4       45.47       47.42      2.45 o
  -6   5   4      204.19      189.97      3.92 o
  -5   5   4      110.74      116.07      3.54 o
  -4   5   4      106.51      101.39      2.41 o
  -3   5   4      168.20      171.38      2.86 o
  -2   5   4      206.62      195.05      2.82 o
  -1   5   4      474.82      492.55     10.65 o
   0   5   4      204.39      199.16      5.03 o
   1   5   4       55.77       58.06      3.45 o
   2   5   4       77.75       73.59      3.60 o
   3   5   4       42.25       45.03      3.59 o
   4   5   4        4.49        8.90      2.36 o
   5   5   4       18.40       30.68      4.44 o
 -10   6   4       22.02       28.52      5.49 o
  -9   6   4       33.41       28.89      4.30 o
  -8   6   4      146.89      136.03      5.56 o
  -7   6   4      226.68      221.10      5.75 o
  -6   6   4       92.72       89.21      3.25 o
  -5   6   4       89.80       74.16      2.61 o
  -4   6   4        5.17        4.16      1.00 o
  -3   6   4      349.96      344.27      5.55 o
  -2   6   4       67.25       60.74      4.80 o
  -1   6   4      251.98      238.20     10.66 o
   0   6   4        7.10        7.34      2.19 o
   1   6   4       89.26       90.19      4.68 o
   2   6   4       16.76       15.60      2.52 o
   3   6   4       28.69       32.41      5.05 o
   4   6   4        2.05       10.88      5.43 o
 -10   7   4       25.76       36.33      4.98 o
  -9   7   4        8.43       14.22      3.21 o
  -8   7   4       82.55       80.80      4.37 o
  -7   7   4      327.26      295.17      6.94 o
  -6   7   4      269.30      263.12      5.12 o
  -5   7   4       69.13       74.58      2.89 o
  -4   7   4       99.25      104.97      5.16 o
  -3   7   4        5.98        7.28      1.85 o
  -2   7   4        7.21       10.23      1.78 o
  -1   7   4      218.05      218.04      6.56 o
   0   7   4       30.07       36.72      4.46 o
   1   7   4       10.32       15.96      3.39 o
   2   7   4       60.00       62.71      7.75 o
   3   7   4       14.28       30.88     10.52 o
  -9   8   4        0.62        5.10      3.32 o
  -8   8   4        8.48        6.93      2.13 o
  -7   8   4       23.39       23.66      2.80 o
  -6   8   4       99.42      105.09      5.65 o
  -5   8   4       63.22       62.24      3.94 o
  -4   8   4       35.54       41.67      3.79 o
  -3   8   4       27.11       24.28      3.03 o
  -2   8   4       91.32       98.26      5.44 o
  -1   8   4       34.19       41.90      4.01 o
   0   8   4        4.00       10.58      2.89 o
   1   8   4       57.30       58.22      7.33 o
  -9   9   4        1.30        5.74      3.62 o
  -8   9   4        6.78        8.58      2.66 o
  -7   9   4      107.52      111.43      6.25 o
  -6   9   4       48.97       58.87      5.57 o
  -5   9   4       52.15       52.61      5.27 o
  -4   9   4       44.78       47.39      4.62 o
  -3   9   4       38.75       43.36      4.14 o
  -2   9   4       34.89       37.45      4.02 o
  -1   9   4        8.37       18.73      3.77 o
   0   9   4       43.41       46.58      5.51 o
  -7  10   4       40.04       48.46      5.73 o
  -6  10   4       25.17       26.04      4.18 o
  -5  10   4       12.00       23.60      5.40 o
  -4  10   4        1.82       10.51      2.90 o
  -3  10   4        3.27       11.09      3.58 o
  -1   1   5     2938.17     2953.19     18.50 o
   0   1   5     3837.73     3725.32     39.90 o
   1   1   5      828.64      817.00     11.68 o
  -3   2   5     1203.65     1358.49      8.50 o
  -2   2   5     2236.92     2429.01     23.29 o
  -1   2   5      385.75      414.58      5.56 o
   0   2   5      103.68       86.59      1.73 o
   1   2   5      512.51      525.16     11.04 o
   2   2   5      379.10      369.34      4.53 o
  -5   3   5       78.71       76.23      2.39 o
  -4   3   5     1178.50     1215.67     11.60 o
  -3   3   5     1195.97     1222.15      7.77 o
  -2   3   5     2132.28     2294.47     12.15 o
  -1   3   5        4.36        7.64      0.72 o
   0   3   5       40.88       42.03      2.80 o
   1   3   5       24.34       19.19      1.75 o
   2   3   5      297.06      305.49      4.36 o
   3   3   5      535.91      521.98      7.83 o
  -7   4   5      128.36      129.18      4.47 o
  -6   4   5       26.85       27.98      1.98 o
  -5   4   5       17.96       20.66      1.51 o
  -4   4   5     1991.40     1910.65     12.52 o
  -3   4   5       40.94       41.60      1.33 o
  -2   4   5       73.88       72.55      1.95 o
  -1   4   5      108.59      101.59      2.32 o
   0   4   5      438.67      420.90      6.42 o
   1   4   5      105.90      104.11      3.67 o
   2   4   5      388.07      387.88      8.21 o
   3   4   5      109.39      116.97      5.15 o
   4   4   5       60.44       60.96      3.72 o
  -9   5   5       31.28       31.97      3.63 o
  -8   5   5       75.60       72.32      3.48 o
  -7   5   5       42.80       47.72      2.79 o
  -6   5   5       72.63       68.00      2.60 o
  -5   5   5      324.95      296.89      9.12 o
  -4   5   5      169.37      146.45      3.53 o
  -3   5   5       22.03       25.63      1.29 o
  -2   5   5      227.80      204.59      3.68 o
  -1   5   5      130.48      136.40      3.97 o
   0   5   5      333.51      311.17     14.16 o
   1   5   5       73.51       77.56      3.76 o
   2   5   5       24.05       23.54      2.40 o
   3   5   5       97.20       89.58      4.16 o
   4   5   5       28.69       24.82      2.94 o
   5   5   5        8.12        9.99      3.22 o
 -10   6   5       23.33       23.38      3.91 o
  -9   6   5       28.37       30.43      6.35 o
  -8   6   5      148.64      159.07      9.52 o
  -7   6   5      425.14      384.87      9.17 o
  -6   6   5      882.63      823.51     19.51 o
  -5   6   5      143.66      133.75      3.74 o
  -4   6   5       33.36       39.55      2.11 o
  -3   6   5      363.43      362.53      7.64 o
  -2   6   5      756.30      748.36     11.06 o
  -1   6   5      218.08      207.99      9.07 o
   0   6   5       13.06       15.36      2.68 o
   1   6   5       12.83       13.15      2.46 o
   2   6   5       29.36       39.66      3.72 o
   3   6   5       24.08       34.37      4.38 o
   4   6   5        0.21        7.37      3.27 o
 -10   7   5        4.45       10.59      3.25 o
  -9   7   5        0.48        4.14      2.46 o
  -8   7   5      105.87      112.91      5.62 o
  -7   7   5      102.40      109.10      4.56 o
  -6   7   5      233.98      216.62      4.64 o
  -5   7   5      278.78      248.19      5.32 o
  -4   7   5       78.08       71.19      4.97 o
  -3   7   5        2.88        4.70      1.65 o
  -2   7   5      114.70      108.65      4.73 o
  -1   7   5       19.29       19.98      2.65 o
   0   7   5       51.95       52.88      4.87 o
   1   7   5       54.27       55.77      5.77 o
   2   7   5        0.16        4.07      2.54 o
   3   7   5        0.88       13.39      3.14 o
  -9   8   5        7.59       13.93      3.77 o
  -8   8   5       49.45       44.07      3.71 o
  -7   8   5      156.86      135.55      6.12 o
  -6   8   5       35.93       37.25      3.87 o
  -5   8   5       97.07       98.20      4.63 o
  -4   8   5       45.30       41.17      3.75 o
  -3   8   5        7.97        9.32      2.27 o
  -2   8   5       73.88       81.23      5.12 o
  -1   8   5       33.61       41.38      4.71 o
   0   8   5       17.50       28.59      4.14 o
   1   8   5       11.20       23.33      5.15 o
  -9   9   5        7.04        6.72      3.78 o
  -8   9   5        1.68        1.56      2.14 o
  -7   9   5        8.58       10.41      2.89 o
  -6   9   5       41.81       36.06      4.01 o
  -5   9   5       21.47       20.99      3.83 o
  -4   9   5        1.28        3.26      2.00 o
  -3   9   5       14.94       17.83      3.05 o
  -2   9   5       21.63       25.87      3.48 o
  -1   9   5      104.16      117.28      7.14 o
   0   9   5        4.07        7.28      4.23 o
  -7  10   5        2.91        3.97      2.86 o
  -6  10   5       33.53       36.42      4.86 o
  -5  10   5       14.93       23.27      4.25 o
  -4  10   5        1.74        7.71      3.56 o
  -3  10   5        8.77       21.57      4.50 o
   0   0   6      458.32      449.59      9.63 o
  -1   1   6      754.10      772.40      7.45 o
   0   1   6      180.77      167.45      2.63 o
   1   1   6     1270.00     1268.91      7.75 o
  -3   2   6      708.88      752.22     11.52 o
  -2   2   6     2447.97     2644.36     15.26 o
  -1   2   6     1144.24     1137.71     13.35 o
   0   2   6     2400.44     2372.72     15.26 o
   1   2   6      661.55      676.96      7.36 o
   2   2   6      532.89      596.73      9.55 o
  -5   3   6      255.29      250.99      4.29 o
  -4   3   6      407.72      391.91      5.92 o
  -3   3   6      994.42     1021.17     10.42 o
  -2   3   6      812.93      794.22      6.82 o
  -1   3   6      536.63      534.37      4.61 o
   0   3   6      147.47      137.85      2.94 o
   1   3   6      262.81      265.07      8.20 o
   2   3   6      147.88      159.65      3.95 o
   3   3   6       75.49       76.87      3.34 o
  -7   4   6       41.58       43.54      2.99 o
  -6   4   6      439.92      410.41      6.03 o
  -5   4   6       56.62       48.69      2.09 o
  -4   4   6      365.23      341.58      4.47 o
  -3   4   6      441.35      518.34      5.62 o
  -2   4   6      133.88      152.48      2.82 o
  -1   4   6       25.68       28.95      1.32 o
   0   4   6      266.81      266.01      6.50 o
   1   4   6       13.99       13.71      1.74 o
   2   4   6      170.89      162.28      4.64 o
   3   4   6       96.95       96.29      3.88 o
   4   4   6       15.13       17.02      2.32 o
  -9   5   6       53.78       59.43      5.39 o
  -8   5   6        8.87        6.67      1.79 o
  -7   5   6      260.60      248.69      7.71 o
  -6   5   6        7.83        7.39      1.41 o
  -5   5   6      737.55      653.67      7.86 o
  -4   5   6      144.87      137.69      3.47 o
  -3   5   6        1.94        2.10      0.83 o
  -2   5   6      136.04      146.46      4.11 o
  -1   5   6      136.01      145.51      4.16 o
   0   5   6       78.83       75.76      6.60 o
   1   5   6       48.27       48.47      3.15 o
   2   5   6       64.03       63.98      3.50 o
   3   5   6       50.42       57.70      3.68 o
   4   5   6        2.51        5.62      1.85 o
   5   5   6        0.18        8.56      4.76 o
 -10   6   6       30.36       35.54      4.58 o
  -9   6   6       27.74       21.83      3.80 o
  -8   6   6       97.64      104.29      5.33 o
  -7   6   6      566.31      548.82      8.08 o
  -6   6   6     1248.19     1170.43     12.57 o
  -5   6   6       88.08       81.03      3.16 o
  -4   6   6       72.87       68.18      2.64 o
  -3   6   6      524.44      546.24      8.49 o
  -2   6   6       14.09       18.99      2.15 o
  -1   6   6       67.68       70.70      4.00 o
   0   6   6       32.69       32.42      3.72 o
   1   6   6       35.81       34.82      3.39 o
   2   6   6       63.86       61.19      4.42 o
   3   6   6        4.75        7.09      2.44 o
   4   6   6        3.84       12.88      4.17 o
 -10   7   6       11.99       14.71      3.41 o
  -9   7   6       10.22       16.78      3.37 o
  -8   7   6       15.18       18.56      3.08 o
  -7   7   6       38.54       33.56      3.24 o
  -6   7   6      132.60      114.10      3.49 o
  -5   7   6      131.48      127.79      3.99 o
  -4   7   6      226.78      210.76      5.69 o
  -3   7   6       50.10       50.56      3.42 o
  -2   7   6       79.38       78.46      4.94 o
  -1   7   6       59.75       61.06      4.22 o
   0   7   6        0.79        2.93      2.28 o
   1   7   6        4.59        9.17      2.24 o
   2   7   6       35.36       35.83      4.52 o
   3   7   6        4.25       12.28      5.03 o
  -9   8   6       16.57       13.01      3.30 o
  -8   8   6       24.54       31.23      3.73 o
  -7   8   6       53.12       39.42      4.05 o
  -6   8   6      101.19      111.64      4.70 o
  -5   8   6       36.78       38.48      3.34 o
  -4   8   6       88.41       82.18      4.95 o
  -3   8   6      113.57      112.63      5.24 o
  -2   8   6        7.05       13.38      2.44 o
  -1   8   6       34.40       41.19      4.56 o
   0   8   6      121.85      123.03      6.84 o
   1   8   6        0.22        4.66      4.21 o
  -8   9   6        3.91        4.02      2.48 o
  -7   9   6       10.22       10.94      3.28 o
  -6   9   6       53.92       51.11      5.84 o
  -5   9   6       33.53       32.41      4.56 o
  -4   9   6       14.53       19.83      3.14 o
  -3   9   6       17.95       22.29      3.32 o
  -2   9   6        3.01        5.31      2.06 o
  -1   9   6        1.98        9.63      2.75 o
  -7  10   6        4.26       13.92      5.63 o
  -6  10   6        8.89       11.88      6.09 o
  -5  10   6        5.26        8.73      3.00 o
  -4  10   6        1.01        2.79      3.31 o
  -3  10   6        7.01       14.94      2.98 o
  -1   1   7      199.68      206.46      3.36 o
   0   1   7      111.75      106.32      2.90 o
   1   1   7     1054.41     1050.54      7.64 o
  -3   2   7     1595.20     1784.18     18.53 o
  -2   2   7     1489.89     1721.18      9.36 o
  -1   2   7        1.29        2.89      0.63 o
   0   2   7      851.63      877.08      7.58 o
   1   2   7      135.52      151.21      2.85 o
   2   2   7       41.11       36.85      1.91 o
  -5   3   7       33.52       38.97      2.02 o
  -4   3   7       27.60       27.63      1.63 o
  -3   3   7      254.90      242.38      4.15 o
  -2   3   7     1944.82     2125.29     12.24 o
  -1   3   7      489.66      474.87      4.56 o
   0   3   7       35.13       37.96      1.74 o
   1   3   7      243.43      242.98      5.47 o
   2   3   7      167.85      183.71      4.43 o
   3   3   7      273.65      261.56      7.40 o
  -7   4   7      163.97      154.42      4.75 o
  -6   4   7       18.41       15.52      1.88 o
  -5   4   7       95.45       91.94      2.61 o
  -4   4   7     1001.03      959.37      7.76 o
  -3   4   7       65.86       69.25      2.36 o
  -2   4   7      233.53      238.19      3.59 o
  -1   4   7       70.20       68.32      2.67 o
   0   4   7       43.16       47.63      2.16 o
   1   4   7       16.77       17.68      1.92 o
   2   4   7      166.49      166.15      5.08 o
   3   4   7      166.54      157.58      5.72 o
   4   4   7       16.58       16.38      2.31 o
  -9   5   7        5.92        7.56      2.19 o
  -8   5   7       39.81       40.35      3.57 o
  -7   5   7      385.45      353.24      7.30 o
  -6   5   7      270.75      258.75      7.22 o
  -5   5   7      164.47      157.61      3.99 o
  -4   5   7        0.66        1.09      0.90 o
  -3   5   7       80.20       81.44      2.43 o
  -2   5   7       73.69       67.14      2.99 o
  -1   5   7        7.73        9.48      1.54 o
   0   5   7       27.47       28.80      3.23 o
   1   5   7      241.21      217.09      7.24 o
   2   5   7        4.92        7.93      1.97 o
   3   5   7        1.87        4.94      1.94 o
   4   5   7       26.30       33.48      3.75 o
   5   5   7        1.27        8.78      3.67 o
 -10   6   7        2.54        4.95      2.48 o
  -9   6   7       16.31       20.95      3.25 o
  -8   6   7       36.67       31.25      3.04 o
  -7   6   7       95.44       82.68      3.55 o
  -6   6   7       46.27       43.38      3.07 o
  -5   6   7      240.23      237.01      5.07 o
  -4   6   7      462.98      408.28      6.55 o
  -3   6   7       16.96       18.04      2.16 o
  -2   6   7       65.83       57.62      3.32 o
  -1   6   7      134.11      129.00      4.90 o
   0   6   7       48.29       49.51      4.37 o
   1   6   7        5.68        6.81      1.89 o
   2   6   7       15.25       26.81      3.32 o
   3   6   7       10.23       13.18      2.76 o
   4   6   7        3.54       13.50      3.18 o
  -9   7   7        2.29        4.26      2.23 o
  -8   7   7       50.53       44.68      4.24 o
  -7   7   7       62.33       51.68      3.25 o
  -6   7   7      497.51      485.48      8.71 o
  -5   7   7      199.89      183.23      5.27 o
  -4   7   7       23.01       26.58      2.71 o
  -3   7   7      264.41      249.04      6.33 o
  -2   7   7       12.06       13.12      2.27 o
  -1   7   7       34.59       36.79      4.07 o
   0   7   7       23.39       19.44      3.48 o
   1   7   7       10.45       13.81      2.77 o
   2   7   7        6.76       10.08      3.23 o
  -9   8   7       11.14       11.82      2.79 o
  -8   8   7       69.34       65.98      6.12 o
  -7   8   7       14.15       13.48      2.90 o
  -6   8   7      201.12      179.05      5.10 o
  -5   8   7       46.13       53.53      3.79 o
  -4   8   7       19.80       20.26      2.63 o
  -3   8   7       39.32       42.55      3.97 o
  -2   8   7        5.43        7.60      2.09 o
  -1   8   7       18.76       26.83      3.93 o
   0   8   7       99.64      121.23      6.92 o
   1   8   7       87.44       94.22      6.87 o
  -8   9   7       17.98       18.48      3.42 o
  -7   9   7        2.13        3.01      2.14 o
  -6   9   7       10.21       10.74      2.30 o
  -5   9   7       70.22       79.14      5.54 o
  -4   9   7        2.23        3.96      1.99 o
  -3   9   7       12.70       19.89      3.19 o
  -2   9   7        0.93        8.32      2.22 o
  -1   9   7       41.79       53.88      5.54 o
  -6  10   7       31.64       39.76      5.18 o
  -5  10   7        0.41        5.62      2.67 o
  -4  10   7        9.49       18.50      3.48 o
  -1   1   8      174.21      186.45      4.34 o
   0   1   8      177.05      203.43      3.35 o
   1   1   8     1873.26     2093.04     13.12 o
  -3   2   8      259.23      248.06      3.18 o
  -2   2   8      635.48      703.62      5.13 o
  -1   2   8     2057.83     2334.70     23.20 o
   0   2   8      333.13      335.31      3.92 o
   1   2   8       10.48        9.60      1.08 o
   2   2   8      560.55      547.28      5.85 o
  -5   3   8      177.28      189.24      3.82 o
  -4   3   8       14.98       20.77      1.49 o
  -3   3   8      394.19      407.54      7.96 o
  -2   3   8       23.78       31.75      2.33 o
  -1   3   8       61.60       65.31      1.79 o
   0   3   8       26.90       33.56      1.72 o
   1   3   8      128.55      126.01      3.25 o
   2   3   8      163.66      150.35      4.13 o
   3   3   8      107.40       94.65      3.60 o
  -7   4   8      232.64      220.57      5.77 o
  -6   4   8      479.54      423.96     16.65 o
  -5   4   8      301.02      286.97      4.85 o
  -4   4   8       83.59       83.68      2.76 o
  -3   4   8      343.39      361.10      5.32 o
  -2   4   8       45.50       52.64      1.97 o
  -1   4   8      166.20      161.80      5.45 o
   0   4   8       10.44       10.27      1.20 o
   1   4   8      159.90      148.68      4.42 o
   2   4   8      108.06       97.23      3.62 o
   3   4   8      157.25      143.87      4.66 o
   4   4   8       69.54       71.12      4.02 o
  -9   5   8       23.51       26.64      3.32 o
  -8   5   8       12.66       12.94      2.45 o
  -7   5   8        1.54        4.73      1.55 o
  -6   5   8      317.43      292.66      5.63 o
  -5   5   8      411.15      364.39      6.08 o
  -4   5   8       72.94       66.06      3.06 o
  -3   5   8       11.60       10.82      1.24 o
  -2   5   8      238.41      236.82      8.72 o
  -1   5   8      108.91      101.99      3.65 o
   0   5   8       76.56       66.40      4.69 o
   1   5   8        4.38       10.16      2.92 o
   2   5   8       14.60       18.14      2.63 o
   3   5   8       25.81       23.02      3.49 o
   4   5   8       27.13       36.79      3.91 o
   5   5   8       25.22       32.24      5.79 o
 -10   6   8        8.00       13.36      3.37 o
  -9   6   8       13.80       18.16      3.15 o
  -8   6   8       25.88       23.02      2.75 o
  -7   6   8      366.67      342.46      9.45 o
  -6   6   8     1627.86     1501.19     22.52 o
  -5   6   8      334.32      316.47      5.92 o
  -4   6   8       65.47       61.36      3.04 o
  -3   6   8      430.52      416.96      6.73 o
  -2   6   8       82.53       88.97      3.77 o
  -1   6   8      194.07      185.68      6.85 o
   0   6   8       13.35       10.62      2.47 o
   1   6   8       43.94       51.01      5.67 o
   2   6   8        6.19        4.40      2.02 o
   3   6   8        1.91        2.31      2.57 o
   4   6   8       16.41       34.67      3.96 o
  -9   7   8       22.04       21.27      3.75 o
  -8   7   8      102.83       89.73      5.52 o
  -7   7   8      121.76      103.79      4.05 o
  -6   7   8      105.86      100.19      5.35 o
  -5   7   8      377.30      349.39      8.00 o
  -4   7   8      274.01      259.70      5.70 o
  -3   7   8      278.56      252.98      6.47 o
  -2   7   8        6.59        5.74      2.24 o
  -1   7   8       40.24       44.34      4.83 o
   0   7   8        6.95       12.34      3.05 o
   1   7   8       72.77       79.45      5.24 o
   2   7   8        2.14        8.19      3.28 o
  -9   8   8       18.53       19.15      3.35 o
  -8   8   8       47.18       44.86      5.45 o
  -7   8   8       34.08       23.79      3.64 o
  -6   8   8        6.78        5.77      1.77 o
  -5   8   8       15.20       16.61      2.50 o
  -4   8   8       23.35       24.97      2.92 o
  -3   8   8        4.89       14.83      4.91 o
  -2   8   8       31.20       36.66      3.85 o
  -1   8   8       17.97       23.73      3.75 o
   0   8   8       28.62       42.54      5.54 o
   1   8   8       52.75       47.18      5.43 o
  -8   9   8       13.92       17.58      3.47 o
  -7   9   8        8.46        7.74      2.62 o
  -6   9   8       53.00       45.46      4.52 o
  -5   9   8        8.81        9.60      2.23 o
  -4   9   8       15.37       14.95      2.94 o
  -3   9   8        6.21       12.19      3.07 o
  -2   9   8        5.39        8.26      4.45 o
  -1   9   8      145.43      146.95      7.93 o
  -6  10   8        6.65        7.27      3.18 o
  -5  10   8        7.92       16.80      5.85 o
  -4  10   8        6.68       12.14      3.03 o
   0   0   9      183.49      196.46      7.83 o
  -1   1   9      552.71      572.34      6.85 o
   0   1   9      198.41      203.43      4.21 o
   1   1   9      366.42      367.10      3.90 o
  -3   2   9       45.30       30.90      1.50 o
  -2   2   9     1728.33     1754.39      9.21 o
  -1   2   9      341.07      354.21      4.31 o
   0   2   9      546.01      590.04      6.14 o
   1   2   9      432.83      429.16      5.52 o
   2   2   9      191.38      183.50      4.87 o
  -5   3   9       17.07       21.26      2.02 o
  -4   3   9       83.21       80.70      2.48 o
  -3   3   9      358.27      372.23      5.20 o
  -2   3   9      335.48      304.86      3.58 o
  -1   3   9       11.51       16.24      1.22 o
   0   3   9       72.05       74.65      1.99 o
   1   3   9       77.08       74.71      3.16 o
   2   3   9       87.67       84.30      3.25 o
   3   3   9      251.11      258.42      5.79 o
  -7   4   9      134.55      134.79      5.21 o
  -6   4   9       57.34       52.61      3.58 o
  -5   4   9       69.53       61.61      2.84 o
  -4   4   9      166.67      164.66      4.77 o
  -3   4   9      475.35      489.87      6.37 o
  -2   4   9        8.53       14.64      1.31 o
  -1   4   9      290.61      283.95      5.36 o
   0   4   9      185.89      185.87      6.04 o
   1   4   9       21.28       18.58      2.60 o
   2   4   9      361.18      341.87      6.67 o
   3   4   9       23.55       28.27      3.64 o
   4   4   9       22.72       23.24      3.12 o
  -9   5   9       36.29       33.52      4.25 o
  -8   5   9        3.14        7.95      2.14 o
  -7   5   9      294.12      291.72      6.89 o
  -6   5   9      212.67      207.85      5.04 o
  -5   5   9       12.63        9.46      1.52 o
  -4   5   9       44.41       44.84      2.49 o
  -3   5   9       14.35       15.79      1.70 o
  -2   5   9       43.62       46.89      2.60 o
  -1   5   9       79.39       77.59      3.93 o
   0   5   9       52.75       52.76      4.16 o
   1   5   9       92.50       86.30      5.15 o
   2   5   9      118.09      116.78      6.44 o
   3   5   9       30.05       31.83      3.86 o
   4   5   9       44.66       54.52      5.38 o
  -9   6   9       16.27       18.21      2.71 o
  -8   6   9        6.66        6.33      1.88 o
  -7   6   9       22.75       27.37      2.86 o
  -6   6   9     1040.09      965.41     10.93 o
  -5   6   9      223.36      194.19      4.80 o
  -4   6   9      267.45      262.97      5.50 o
  -3   6   9       35.92       36.94      3.52 o
  -2   6   9       67.46       59.62      3.51 o
  -1   6   9      101.51      112.24      5.56 o
   0   6   9       79.34       77.98      6.99 o
   1   6   9      247.78      220.01      8.37 o
   2   6   9        0.58        3.88      1.95 o
   3   6   9        1.01        6.86      2.21 o
  -9   7   9       11.68       15.01      3.07 o
  -8   7   9       58.01       59.95      4.18 o
  -7   7   9      131.66      111.85      4.25 o
  -6   7   9       79.15       71.10      6.34 o
  -5   7   9       16.65       17.01      2.11 o
  -4   7   9      329.88      317.92      6.52 o
  -3   7   9      297.87      315.25     10.18 o
  -2   7   9      190.71      175.41      6.24 o
  -1   7   9      152.53      141.58      9.14 o
   0   7   9       51.06       55.12      5.20 o
   1   7   9       34.42       47.64      4.94 o
   2   7   9        5.54       15.14      4.34 o
  -9   8   9       27.42       28.20      4.73 o
  -8   8   9       95.85       68.19      6.34 o
  -7   8   9        9.52        5.82      1.75 o
  -6   8   9        0.61        2.16      1.42 o
  -5   8   9       14.06       20.88      2.85 o
  -4   8   9       22.97       27.02      2.97 o
  -3   8   9       65.62       64.61      4.78 o
  -2   8   9       13.08       13.33      2.57 o
  -1   8   9       84.56       85.04      6.28 o
   0   8   9       91.88       93.98      8.81 o
   1   8   9        2.16        6.72      2.48 o
  -8   9   9        7.75        9.16      3.41 o
  -7   9   9       12.30        8.76      2.83 o
  -6   9   9       21.17       23.33      2.98 o
  -5   9   9       29.49       36.61      3.65 o
  -4   9   9        6.33        7.27      2.65 o
  -3   9   9        2.48        6.16      3.01 o
  -2   9   9        5.31       19.69      6.77 o
  -1   9   9       60.03       64.98      6.19 o
  -1   1  10      524.52      552.23      7.07 o
   0   1  10      243.56      251.52      4.60 o
   1   1  10      355.89      378.71      4.48 o
  -3   2  10      255.65      290.23      3.74 o
  -2   2  10      961.35     1109.99      7.39 o
  -1   2  10      640.50      748.34      6.59 o
   0   2  10      108.55      107.88      2.51 o
   1   2  10       61.34       67.15      1.97 o
   2   2  10       18.44       15.96      1.21 o
  -5   3  10      194.65      184.76      7.36 o
  -4   3  10      160.38      155.07      3.43 o
  -3   3  10       38.41       29.73      1.88 o
  -2   3  10      212.32      230.94      3.63 o
  -1   3  10      402.48      405.79      5.11 o
   0   3  10        2.68        2.99      1.07 o
   1   3  10       50.84       57.20      2.46 o
   2   3  10       17.56       18.47      1.98 o
   3   3  10        6.96       10.45      1.76 o
  -7   4  10      232.29      231.49      7.10 o
  -6   4  10      270.80      239.04      6.54 o
  -5   4  10       47.38       44.71      2.67 o
  -4   4  10       39.21       39.69      2.65 o
  -3   4  10        7.63        4.99      1.06 o
  -2   4  10       38.53       37.20      1.86 o
  -1   4  10        6.12        4.83      1.18 o
   0   4  10      129.46      121.05      4.91 o
   1   4  10       18.58       20.78      3.33 o
   2   4  10      127.50      129.80      5.92 o
   3   4  10      235.07      231.10      9.52 o
   4   4  10        6.52        7.05      2.53 o
  -9   5  10       18.50       26.65      3.79 o
  -8   5  10        5.28        7.00      2.06 o
  -7   5  10       16.72       17.19      2.35 o
  -6   5  10      189.29      176.12      5.29 o
  -5   5  10        9.22       10.12      1.57 o
  -4   5  10       78.10       67.25      2.96 o
  -3   5  10       29.23       30.38      2.25 o
  -2   5  10        9.59       10.00      1.50 o
  -1   5  10       79.17       75.12      3.95 o
   0   5  10       33.32       29.18      7.91 o
   1   5  10      521.79      512.93     19.88 o
   2   5  10       91.32       92.66      5.03 o
   3   5  10        7.64       10.07      2.50 o
   4   5  10        7.35       12.14      3.08 o
  -9   6  10        0.12        2.76      1.82 o
  -8   6  10       20.77       25.08      2.95 o
  -7   6  10       30.29       29.86      2.96 o
  -6   6  10        5.42        7.60      1.63 o
  -5   6  10       59.62       60.44      3.93 o
  -4   6  10      101.32      102.39      3.62 o
  -3   6  10      277.31      254.49      5.93 o
  -2   6  10      166.87      156.79      4.96 o
  -1   6  10      164.40      151.60      7.54 o
   0   6  10      142.76      141.66      6.37 o
   1   6  10      201.48      191.46      7.75 o
   2   6  10       62.82       71.27      5.04 o
   3   6  10       11.33       18.62      3.53 o
  -9   7  10       11.61       13.61      3.27 o
  -8   7  10      105.71      100.51      5.01 o
  -7   7  10        9.20       13.92      3.21 o
  -6   7  10       24.06       29.62      4.25 o
  -5   7  10      106.14       97.89      4.16 o
  -4   7  10       94.07       97.82      4.10 o
  -3   7  10        6.21        9.29      1.89 o
  -2   7  10      237.02      245.75      9.82 o
  -1   7  10      508.46      473.98     13.58 o
   0   7  10      252.14      251.59      9.19 o
   1   7  10      107.15      111.25      8.91 o
   2   7  10        3.96        9.80      3.09 o
  -8   8  10       75.78       59.22      6.17 o
  -7   8  10       82.11       78.14      4.15 o
  -6   8  10        4.44        3.76      1.60 o
  -5   8  10        6.20        6.07      1.68 o
  -4   8  10        3.96        8.52      2.03 o
  -3   8  10       13.04       15.83      2.40 o
  -2   8  10       32.57       34.83      4.40 o
  -1   8  10       24.98       30.11      4.16 o
   0   8  10        8.93       21.47      4.27 o
  -7   9  10       16.49       17.51      3.32 o
  -6   9  10        1.84        5.82      2.21 o
  -5   9  10       36.80       35.33      3.52 o
  -4   9  10       39.46       38.74      4.18 o
  -3   9  10        0.79        5.34      2.60 o
  -2   9  10        9.16       18.73      3.47 o
  -1   1  11      708.59      762.85     10.07 o
   0   1  11      134.49      140.17      3.61 o
   1   1  11      119.56      138.66      2.84 o
  -3   2  11       24.68       29.04      1.44 o
  -2   2  11      117.90      115.08      2.41 o
  -1   2  11      179.92      204.78      3.54 o
   0   2  11     1752.42     1871.64     11.58 o
   1   2  11      228.01      238.18      3.77 o
   2   2  11      112.64      106.71      3.45 o
  -5   3  11      203.15      190.92      4.81 o
  -4   3  11      118.68      113.62      3.14 o
  -3   3  11        7.71        5.77      0.97 o
  -2   3  11       43.63       51.62      2.30 o
  -1   3  11      365.86      378.15      6.05 o
   0   3  11       30.25       38.08      2.33 o
   1   3  11      108.63      106.13      3.21 o
   2   3  11      105.55       90.25      3.79 o
   3   3  11      169.84      165.14      4.85 o
  -7   4  11       72.90       62.00      4.22 o
  -6   4  11      284.50      258.93      6.99 o
  -5   4  11       55.95       50.84      2.91 o
  -4   4  11      106.83       92.54      3.76 o
  -3   4  11      205.35      192.03      6.93 o
  -2   4  11       79.35       69.30      2.85 o
  -1   4  11       25.58       29.87      2.30 o
   0   4  11      217.26      201.56      6.28 o
   1   4  11      147.30      136.58      5.75 o
   2   4  11      360.89      325.60      7.99 o
   3   4  11      138.43      137.53      8.20 o
   4   4  11       37.82       36.12      8.69 o
  -9   5  11        5.51       12.02      2.85 o
  -8   5  11       59.07       59.73      4.53 o
  -7   5  11       18.12       14.09      2.22 o
  -6   5  11      233.09      231.75      6.14 o
  -5   5  11       67.81       64.49      3.16 o
  -4   5  11      177.76      160.89      7.74 o
  -3   5  11      121.87      117.88      5.01 o
  -2   5  11       28.88       33.54      2.38 o
  -1   5  11      122.51      121.00      4.61 o
   0   5  11      169.89      176.53      5.66 o
   1   5  11      219.43      206.84      7.57 o
   2   5  11      262.68      252.40      7.80 o
   3   5  11        8.59       13.94      2.82 o
   4   5  11       29.90       38.35      7.59 o
  -9   6  11        6.61        9.96      2.32 o
  -8   6  11       12.04        8.06      2.04 o
  -7   6  11       18.19       22.16      3.03 o
  -6   6  11       71.49       72.54      3.57 o
  -5   6  11       40.96       36.98      3.14 o
  -4   6  11      144.03      133.36      4.18 o
  -3   6  11      115.54      101.76      4.03 o
  -2   6  11      181.44      185.53      5.48 o
  -1   6  11      376.95      367.47      9.58 o
   0   6  11       21.16       22.45      3.42 o
   1   6  11      129.15      131.84      7.22 o
   2   6  11       15.99       24.11      3.83 o
   3   6  11       13.91       17.80      3.04 o
  -9   7  11       11.45       16.14      3.23 o
  -8   7  11        9.91       13.72      2.59 o
  -7   7  11       65.79       47.23      4.37 o
  -6   7  11        3.24        4.93      1.78 o
  -5   7  11       22.82       25.09      2.55 o
  -4   7  11       72.46       72.98      3.75 o
  -3   7  11      194.95      182.18      5.84 o
  -2   7  11       19.34       20.46      2.93 o
  -1   7  11      233.09      211.92      8.29 o
   0   7  11       39.95       48.50      5.09 o
   1   7  11       14.76       16.97      4.74 o
   2   7  11        8.77       12.82      2.93 o
  -8   8  11       24.31       24.89      5.66 o
  -7   8  11        1.89        3.39      1.70 o
  -6   8  11       26.30       26.06      2.73 o
  -5   8  11        5.68        4.03      1.63 o
  -4   8  11       21.99       25.35      2.98 o
  -3   8  11        0.99        3.67      2.09 o
  -2   8  11       28.98       28.90      4.18 o
  -1   8  11       15.92       21.82      3.72 o
   0   8  11       27.12       34.79      4.82 o
  -7   9  11       10.01       18.94      3.77 o
  -6   9  11        1.09        3.43      2.02 o
  -5   9  11       16.13       18.14      2.68 o
  -4   9  11        3.10       11.05      2.24 o
  -3   9  11        9.72       19.25      3.05 o
  -2   9  11        1.13        2.51      2.52 o
   0   0  12      117.39      115.78      6.97 o
  -1   1  12      738.32      720.43      8.89 o
   0   1  12       80.21       76.04      2.87 o
   1   1  12      147.71      150.01      3.09 o
  -3   2  12      108.03      109.08      2.90 o
  -2   2  12       84.78       69.84      1.92 o
  -1   2  12      392.63      411.24      6.42 o
   0   2  12       81.81       85.37      3.48 o
   1   2  12      295.31      309.14      4.97 o
   2   2  12      252.14      277.20      5.57 o
  -5   3  12       20.95       21.78      2.50 o
  -4   3  12       20.81       20.41      1.91 o
  -3   3  12       44.53       56.46      2.78 o
  -2   3  12      177.54      163.14      4.45 o
  -1   3  12      350.82      368.99      5.31 o
   0   3  12      619.18      592.02     17.15 o
   1   3  12      177.97      159.31      4.66 o
   2   3  12       34.61       36.32      2.62 o
   3   3  12       43.12       46.76      3.57 o
  -7   4  12       32.12       31.48      3.37 o
  -6   4  12       77.18       75.19      4.38 o
  -5   4  12       15.82       17.21      2.33 o
  -4   4  12       12.87       17.05      1.78 o
  -3   4  12       71.75       68.21      2.80 o
  -2   4  12      168.61      161.35      6.09 o
  -1   4  12       38.76       28.31      2.36 o
   0   4  12      170.53      170.75      5.22 o
   1   4  12       42.70       52.55      4.24 o
   2   4  12      306.91      285.66     10.04 o
   3   4  12       56.67       58.31      5.17 o
   4   4  12       47.22       50.69      6.02 o
  -9   5  12        5.47       12.34      3.05 o
  -8   5  12        0.46        2.23      1.74 o
  -7   5  12       49.74       53.99      3.79 o
  -6   5  12       18.46       18.23      2.39 o
  -5   5  12       29.86       30.12      2.46 o
  -4   5  12        1.82        3.15      1.36 o
  -3   5  12        1.70        2.42      1.08 o
  -2   5  12       21.74       19.24      2.28 o
  -1   5  12       25.67       30.81      2.98 o
   0   5  12       20.20       22.83      2.77 o
   1   5  12      347.22      333.70     25.09 o
   2   5  12        5.54        8.89      2.26 o
   3   5  12        4.45        6.69      2.43 o
   4   5  12       31.01       38.80      4.90 o
  -9   6  12       19.26       25.13      3.61 o
  -8   6  12        0.09        3.34      1.83 o
  -7   6  12        9.79       12.89      2.62 o
  -6   6  12       24.60       26.60      3.36 o
  -5   6  12      152.34      136.46      6.04 o
  -4   6  12       98.06       99.04      4.72 o
  -3   6  12       73.95       62.75      3.41 o
  -2   6  12      132.27      135.63      5.30 o
  -1   6  12      264.91      233.80      6.97 o
   0   6  12      481.34      444.13     11.55 o
   1   6  12       67.69       76.43      5.61 o
   2   6  12       10.21       15.86      2.88 o
   3   6  12       38.66       42.04      6.09 o
  -8   7  12       49.45       53.61      7.23 o
  -7   7  12       11.41       14.28      2.90 o
  -6   7  12       43.44       42.77      3.62 o
  -5   7  12        6.28        8.73      1.85 o
  -4   7  12       24.61       22.65      2.45 o
  -3   7  12      100.76       97.82      4.73 o
  -2   7  12      172.30      177.00      6.48 o
  -1   7  12        8.67       15.25      3.28 o
   0   7  12      250.49      229.88      9.05 o
   1   7  12       83.28       91.08     11.35 o
  -8   8  12       92.86       99.93     10.39 o
  -7   8  12       19.07       18.94      2.85 o
  -6   8  12        3.14        3.84      1.60 o
  -5   8  12       47.36       53.34      3.70 o
  -4   8  12        7.53       15.28      2.46 o
  -3   8  12       11.76       11.82      2.21 o
  -2   8  12        8.06       12.64      2.99 o
  -1   8  12       20.32       35.97      8.52 o
   0   8  12        6.04       12.70      3.33 o
  -6   9  12        7.78        7.00      2.66 o
  -5   9  12        3.03       11.95      2.57 o
  -4   9  12       25.38       30.07      3.27 o
  -3   9  12       16.69       25.36      5.75 o
  -1   1  13       88.05       81.98      3.13 o
   0   1  13      375.49      367.24      6.39 o
   1   1  13       70.04       69.65      2.24 o
  -3   2  13       39.09       40.91      2.44 o
  -2   2  13       78.67       74.89      2.09 o
  -1   2  13       19.51       21.75      2.33 o
   0   2  13      754.69      785.63      7.75 o
   1   2  13      126.69      130.42      3.41 o
   2   2  13       48.01       46.86      2.79 o
  -5   3  13      262.40      239.06      6.54 o
  -4   3  13       42.11       52.09      2.74 o
  -3   3  13       10.76       14.04      1.65 o
  -2   3  13       61.24       64.20      2.87 o
  -1   3  13       80.86       81.29      2.70 o
   0   3  13      321.29      302.57      5.83 o
   1   3  13      119.24      120.72      5.21 o
   2   3  13       78.50       76.14      5.30 o
   3   3  13      224.27      203.09     17.58 o
  -7   4  13       21.54       17.47      3.31 o
  -6   4  13      134.48      116.70      4.97 o
  -5   4  13       41.71       50.33      3.65 o
  -4   4  13       20.64       20.06      1.78 o
  -3   4  13       11.16       18.60      1.80 o
  -2   4  13      164.98      155.39      6.01 o
  -1   4  13       64.50       67.72      3.35 o
   0   4  13      199.39      160.64      5.15 o
   1   4  13      410.85      384.36      9.85 o
   2   4  13       58.35       58.95      4.18 o
   3   4  13       17.30       19.55      3.50 o
   4   4  13       40.46       46.07      5.11 o
  -9   5  13        8.09       18.05      4.66 o
  -8   5  13       11.25       15.68      3.21 o
  -7   5  13       10.06        7.24      1.92 o
  -6   5  13      116.53       99.23      4.47 o
  -5   5  13      114.61       90.33      3.62 o
  -4   5  13       33.61       43.06      3.48 o
  -3   5  13      122.74      112.15      3.89 o
  -2   5  13       47.78       43.50      3.07 o
  -1   5  13      137.70      120.17      4.79 o
   0   5  13      152.45      155.52      5.53 o
   1   5  13      202.07      192.12      7.54 o
   2   5  13      132.62      150.14      6.11 o
   3   5  13        2.13        8.03      2.71 o
   4   5  13        0.75        4.98      2.69 o
  -8   6  13       21.46       28.15      3.19 o
  -7   6  13       18.10       19.96      2.71 o
  -6   6  13        7.17        7.49      2.29 o
  -5   6  13       11.09       16.79      2.33 o
  -4   6  13      161.26      148.90      4.65 o
  -3   6  13       56.82       51.11      3.24 o
  -2   6  13      165.24      168.24      8.36 o
  -1   6  13       32.50       34.87      3.81 o
   0   6  13      641.42      604.01     30.19 o
   1   6  13       66.23       64.41      4.90 o
   2   6  13       52.42       55.40      6.71 o
  -8   7  13       17.91       19.79      3.51 o
  -7   7  13       59.33       61.16      5.09 o
  -6   7  13       23.45       25.44      3.00 o
  -5   7  13       97.68      100.26      4.54 o
  -4   7  13        5.21        5.47      1.63 o
  -3   7  13        9.91        6.80      1.85 o
  -2   7  13       48.52       52.36      4.39 o
  -1   7  13      105.65       94.27     10.17 o
   0   7  13      146.19      140.92      7.22 o
   1   7  13       96.55       99.53      8.41 o
  -7   8  13       29.21       28.11      3.43 o
  -6   8  13        0.56        4.13      1.73 o
  -5   8  13        0.75        7.52      1.94 o
  -4   8  13       37.49       38.46      3.68 o
  -3   8  13        9.26        9.61      2.51 o
  -2   8  13       25.41       34.31      6.61 o
  -1   8  13       96.00       87.96      6.88 o
  -5   9  13        8.16        9.95      2.43 o
  -4   9  13       17.19       21.62      2.95 o
  -1   1  14        8.09        8.38      1.42 o
   0   1  14      124.22      118.45      4.05 o
   1   1  14      245.44      238.47      6.55 o
  -3   2  14        8.44        9.16      1.36 o
  -2   2  14       52.64       56.11      2.29 o
  -1   2  14       70.65       69.99      2.39 o
   0   2  14       13.07       15.79      1.51 o
   1   2  14       12.73       12.21      1.57 o
   2   2  14       92.99       82.45      3.40 o
  -5   3  14        4.21        6.62      1.77 o
  -4   3  14       78.88       84.83      4.04 o
  -3   3  14       12.96       12.18      1.66 o
  -2   3  14       89.34       88.92      3.87 o
  -1   3  14      107.50      109.80      4.24 o
   0   3  14      637.80      619.58      8.55 o
   1   3  14      131.15      121.71      7.24 o
   2   3  14       75.24       81.49      4.38 o
   3   3  14      171.66      144.01      6.66 o
  -7   4  14       41.82       43.03      4.83 o
  -6   4  14       60.69       56.28      5.57 o
  -5   4  14      161.87      143.84      5.35 o
  -4   4  14       23.83       23.63      2.13 o
  -3   4  14       43.75       41.01      3.20 o
  -2   4  14       37.42       41.19      2.90 o
  -1   4  14      229.80      214.56      5.37 o
   0   4  14      161.70      140.65      5.03 o
   1   4  14      136.16      120.48      5.98 o
   2   4  14       19.96       30.86      3.80 o
   3   4  14       10.61       15.10      3.33 o
   4   4  14        1.25        4.87      2.36 o
  -8   5  14        4.80        9.29      2.76 o
  -7   5  14       37.49       34.70      3.36 o
  -6   5  14       36.42       34.58      3.25 o
  -5   5  14       39.27       36.22      3.67 o
  -4   5  14       58.95       56.53      3.60 o
  -3   5  14       74.07       59.43      3.30 o
  -2   5  14       70.36       66.71      3.71 o
  -1   5  14       69.96       73.49      6.53 o
   0   5  14       50.49       43.91      4.44 o
   1   5  14       18.58       23.14      3.60 o
   2   5  14       17.58       17.39      2.89 o
   3   5  14       14.97       17.48      4.91 o
  -8   6  14       11.83       11.75      2.37 o
  -7   6  14       81.93       72.54      6.38 o
  -6   6  14        0.95        5.44      2.23 o
  -5   6  14       76.33       58.75      3.96 o
  -4   6  14      106.11      102.75      4.87 o
  -3   6  14       96.94       94.55      4.13 o
  -2   6  14      154.68      148.24      5.77 o
  -1   6  14      276.22      230.04      7.16 o
   0   6  14      104.38      113.85      8.42 o
   1   6  14       26.82       34.23      3.88 o
   2   6  14        7.22       12.93      2.78 o
  -8   7  14        1.56        8.26      5.10 o
  -7   7  14       14.67       19.29      3.35 o
  -6   7  14       13.47       11.50      2.78 o
  -5   7  14       50.41       40.04      3.27 o
  -4   7  14        9.27       13.97      2.16 o
  -3   7  14        2.33        2.13      1.92 o
  -2   7  14       71.18       72.13      7.51 o
  -1   7  14       11.49       14.71      3.34 o
   0   7  14       53.40       57.49      5.63 o
   1   7  14       15.50       22.85      3.42 o
  -7   8  14       13.88       23.54      3.31 o
  -6   8  14       25.97       32.62      3.16 o
  -5   8  14        1.19        3.82      1.76 o
  -4   8  14       51.59       52.46      4.27 o
  -3   8  14       25.01       34.09      3.90 o
  -2   8  14      162.90      155.53      9.83 o
  -1   8  14        6.55       10.00      4.26 o
   0   0  15      145.85      145.63      8.95 o
  -1   1  15      135.40      124.91      7.35 o
   0   1  15      103.62      104.10      3.72 o
   1   1  15       51.29       51.77      2.28 o
  -3   2  15      116.75      105.36      7.06 o
  -2   2  15       40.05       34.73      2.33 o
  -1   2  15      111.38       99.27      2.89 o
   0   2  15      533.09      534.31      7.58 o
   1   2  15      112.39      106.27      4.16 o
   2   2  15       39.58       35.45      4.82 o
  -5   3  15      235.82      218.19      6.86 o
  -4   3  15       21.45       23.96      2.69 o
  -3   3  15       19.19       22.80      2.45 o
  -2   3  15       13.75       13.81      1.80 o
  -1   3  15       89.06       85.33      4.30 o
   0   3  15      285.76      286.67      5.95 o
   1   3  15      238.98      239.57      7.61 o
   2   3  15       33.96       40.17      4.34 o
   3   3  15       22.04       24.22      3.69 o
  -7   4  15      126.59      104.03      6.71 o
  -6   4  15       30.35       26.30      3.11 o
  -5   4  15        2.65        2.02      1.57 o
  -4   4  15      141.25      116.96      3.82 o
  -3   4  15       11.02       14.46      2.28 o
  -2   4  15      100.88      103.26      4.08 o
  -1   4  15      166.17      157.20      4.76 o
   0   4  15        1.43        2.56      1.90 o
   1   4  15       35.44       42.65      4.31 o
   2   4  15       57.64       57.17      9.44 o
   3   4  15        0.03        1.77      2.17 o
   4   4  15       30.45       33.14      5.04 o
  -8   5  15       29.16       37.27      4.53 o
  -7   5  15        9.10       11.74      2.29 o
  -6   5  15       22.81       20.28      2.61 o
  -5   5  15       73.59       63.24      4.63 o
  -4   5  15       38.23       31.50      2.94 o
  -3   5  15      155.32      141.39      6.69 o
  -2   5  15       23.02       23.74      3.33 o
  -1   5  15      201.13      191.78      6.94 o
   0   5  15        8.21        8.65      2.62 o
   1   5  15      117.96      111.09      6.49 o
   2   5  15       21.67       30.37      4.32 o
   3   5  15       22.25       27.54      4.99 o
  -8   6  15        8.81       14.72      2.93 o
  -7   6  15        7.44       14.83      2.92 o
  -6   6  15        4.47       10.49      3.38 o
  -5   6  15       18.24       16.95      2.51 o
  -4   6  15       20.11       15.26      2.16 o
  -3   6  15       81.00       74.11      4.27 o
  -2   6  15        4.16        7.00      2.10 o
  -1   6  15      227.49      219.10      7.16 o
   0   6  15      282.66      295.94     10.10 o
   1   6  15      105.87      101.80      5.91 o
   2   6  15       59.32       56.56      6.03 o
  -7   7  15        6.80       15.45      3.05 o
  -6   7  15       47.44       38.60      4.33 o
  -5   7  15       43.00       40.59      3.34 o
  -4   7  15       29.13       25.85      2.79 o
  -3   7  15        0.24        1.18      1.85 o
  -2   7  15        0.52        6.93      2.14 o
  -1   7  15       68.39       61.84      6.51 o
   0   7  15       25.72       37.91      5.88 o
  -6   8  15       19.60       15.86      2.52 o
  -5   8  15       13.16       20.36      2.59 o
  -4   8  15       15.51       19.33      2.86 o
  -3   8  15       24.60       28.64      3.70 o
  -2   8  15       17.55       22.81      6.70 o
  -1   1  16      181.18      184.30      4.56 o
   0   1  16      230.37      219.36      5.58 o
   1   1  16       97.36       91.07      2.99 o
  -3   2  16        4.07        5.98      1.54 o
  -2   2  16       27.80       26.73      2.65 o
  -1   2  16       11.88       12.81      1.46 o
   0   2  16       26.89       30.92      2.11 o
   1   2  16      185.04      171.41      5.21 o
   2   2  16       34.19       34.29      3.89 o
  -5   3  16        1.99        4.23      2.03 o
  -4   3  16        3.96        6.01      2.06 o
  -3   3  16       15.08       15.37      2.13 o
  -2   3  16        4.71        6.78      1.76 o
  -1   3  16      269.35      268.21     11.90 o
   0   3  16       47.70       48.99      3.05 o
   1   3  16      191.28      175.11      9.09 o
   2   3  16      100.75       99.63      6.20 o
   3   3  16        5.83        8.36      2.71 o
  -7   4  16       21.82       20.16      3.46 o
  -6   4  16      110.90      100.95      6.52 o
  -5   4  16       62.95       56.67      4.12 o
  -4   4  16      107.08       94.19      4.25 o
  -3   4  16        1.09        2.85      1.59 o
  -2   4  16        5.58        4.96      1.41 o
  -1   4  16      147.12      148.04      5.31 o
   0   4  16      116.65      110.72      6.07 o
   1   4  16      157.19      145.89      7.88 o
   2   4  16       19.86       16.52      3.35 o
   3   4  16       13.60       26.07      3.98 o
   4   4  16        4.31        8.51      4.25 o
  -8   5  16        7.02       15.53      3.53 o
  -7   5  16       58.02       57.78      4.86 o
  -6   5  16        6.67        9.04      2.43 o
  -5   5  16       52.66       49.35      4.35 o
  -4   5  16       22.82       23.39      2.68 o
  -3   5  16      115.17      100.07      4.94 o
  -2   5  16        4.93        4.80      1.53 o
  -1   5  16      127.69      127.86      5.33 o
   0   5  16       20.20       22.00      3.66 o
   1   5  16      115.85      109.05      5.87 o
   2   5  16        1.89       10.45      3.06 o
   3   5  16        5.45       17.66      4.10 o
  -7   6  16        9.25       14.92      2.85 o
  -6   6  16       15.60       18.48      3.36 o
  -5   6  16        3.13        6.43      2.21 o
  -4   6  16       61.29       58.12      3.77 o
  -3   6  16        3.35        3.47      1.76 o
  -2   6  16       43.34       44.42      4.13 o
  -1   6  16       10.22       17.14      3.47 o
   0   6  16       97.55      103.92      6.93 o
   1   6  16      127.31      135.97      6.96 o
  -7   7  16        6.46       18.36      3.14 o
  -6   7  16        9.07       16.27      2.91 o
  -5   7  16        9.79       16.07      2.37 o
  -4   7  16       69.04       64.00      4.01 o
  -3   7  16        8.23       11.05      2.84 o
  -2   7  16        4.80       10.11      3.03 o
  -1   7  16      137.31      125.73      9.59 o
   0   7  16       47.94       52.21      5.62 o
  -5   8  16       11.14       17.65      2.54 o
  -4   8  16       30.30       32.29      3.97 o
  -3   8  16       15.69       20.27      3.33 o
  -1   1  17       89.32       78.45      3.33 o
   0   1  17       80.32       85.12      3.45 o
   1   1  17       72.69       71.45      2.93 o
  -3   2  17       59.58       63.59      4.74 o
  -2   2  17       69.57       61.75      4.19 o
  -1   2  17       88.98       84.86      3.17 o
   0   2  17      409.91      368.37      9.64 o
   1   2  17      459.05      401.73      8.11 o
   2   2  17       70.13       64.65      5.05 o
  -5   3  17       41.96       40.54      4.50 o
  -4   3  17       30.51       38.90      4.20 o
  -3   3  17       13.42       13.40      2.21 o
  -2   3  17      119.98      111.32      5.71 o
  -1   3  17      297.16      275.24      6.30 o
   0   3  17       21.48       24.74      2.69 o
   1   3  17      215.71      219.02      7.66 o
   2   3  17        8.95        6.73      2.54 o
   3   3  17        9.10       13.59      3.07 o
  -7   4  17        1.62       10.92      3.66 o
  -6   4  17       65.70       69.22      5.74 o
  -5   4  17      121.46      111.84      5.98 o
  -4   4  17       56.89       53.41      5.06 o
  -3   4  17        5.10        6.55      2.05 o
  -2   4  17       12.81       14.56      2.15 o
  -1   4  17      115.18      115.52      4.34 o
   0   4  17       44.22       46.93      4.58 o
   1   4  17        1.04        3.51      2.32 o
   2   4  17        6.90       11.68      2.92 o
   3   4  17        9.85       12.82      3.08 o
  -7   5  17       12.69       25.28      3.47 o
  -6   5  17        2.23        6.33      2.20 o
  -5   5  17        9.35       12.02      2.52 o
  -4   5  17       58.28       59.63      4.55 o
  -3   5  17       43.05       38.04      4.40 o
  -2   5  17       21.87       39.30      3.26 o
  -1   5  17       33.57       34.39      4.28 o
   0   5  17       38.16       51.80      5.17 o
   1   5  17       22.79       22.77      3.21 o
   2   5  17        0.62        7.24      2.89 o
  -7   6  17       12.35       18.46      4.11 o
  -6   6  17       18.08       17.72      2.99 o
  -5   6  17       88.06       80.77      6.12 o
  -4   6  17       65.39       54.62      4.15 o
  -3   6  17        4.84        9.52      2.22 o
  -2   6  17        5.25        8.34      2.27 o
  -1   6  17       40.36       48.06      5.29 o
   0   6  17       72.12       72.31      6.14 o
   1   6  17       29.88       39.22      4.23 o
  -6   7  17        2.89        8.75      3.18 o
  -5   7  17       46.17       46.41      3.75 o
  -4   7  17        3.32        4.42      2.06 o
  -3   7  17        8.17       13.42      2.87 o
  -2   7  17       12.16       18.04      3.68 o
  -1   7  17       30.41       33.39      5.92 o
   0   0  18     2138.71     2292.55     40.30 o
  -1   1  18      557.11      525.09     11.40 o
   0   1  18      716.95      698.60     10.54 o
   1   1  18      467.72      429.59      7.41 o
  -3   2  18       35.92       43.04      6.22 o
  -2   2  18       56.17       54.26      3.04 o
  -1   2  18      107.53      105.37      4.87 o
   0   2  18       85.36       84.86      4.24 o
   1   2  18       27.38       25.95      2.86 o
   2   2  18       25.04       26.68      3.68 o
  -5   3  18       41.45       37.88      4.53 o
  -4   3  18       83.00       69.04      5.28 o
  -3   3  18       45.72       50.11      3.30 o
  -2   3  18        0.83        2.49      1.63 o
  -1   3  18       74.12       84.76      3.98 o
   0   3  18       12.50       11.25      2.02 o
   1   3  18       43.73       49.02      4.87 o
   2   3  18       40.08       43.89      4.79 o
   3   3  18        1.93        8.28      2.45 o
  -7   4  18        4.35       10.70      2.94 o
  -6   4  18       25.77       28.83      4.82 o
  -5   4  18       17.53       30.95      5.27 o
  -4   4  18        7.14        7.23      2.77 o
  -3   4  18       50.55       45.91      3.95 o
  -2   4  18        2.26        4.44      1.58 o
  -1   4  18        7.61        8.91      2.10 o
   0   4  18       23.06       30.10      3.92 o
   1   4  18       16.70       18.19      3.43 o
   2   4  18        8.49        9.46      4.17 o
   3   4  18       32.37       43.43      5.14 o
  -7   5  18        2.58        7.80      2.83 o
  -6   5  18       18.04       20.92      3.62 o
  -5   5  18        4.15        8.96      2.69 o
  -4   5  18       81.75       63.54      4.73 o
  -3   5  18        7.86        9.61      2.06 o
  -2   5  18       27.19       35.07      3.21 o
  -1   5  18       12.08       13.84      3.14 o
   0   5  18        3.21        3.55      3.03 o
   1   5  18        1.32        3.41      2.24 o
   2   5  18       12.38       16.03      4.46 o
  -6   6  18       31.98       30.21      3.65 o
  -5   6  18        4.08        9.77      2.34 o
  -4   6  18      103.83       94.44      6.02 o
  -3   6  18        2.83        2.48      1.88 o
  -2   6  18        0.51        5.12      2.13 o
  -1   6  18        1.38        5.80      2.46 o
   0   6  18       20.44       25.59      4.47 o
  -5   7  18        9.47       11.61      2.45 o
  -4   7  18        5.28       11.55      2.57 o
  -3   7  18       14.39       20.98      3.38 o
  -2   7  18        2.81        8.60      5.91 o
  -1   1  19      702.73      702.54     13.01 o
   0   1  19      107.64      108.30      5.29 o
   1   1  19       70.73       79.21      4.26 o
  -3   2  19       14.19       17.78      3.07 o
  -2   2  19      129.08      132.66      4.22 o
  -1   2  19       27.97       34.83      3.41 o
   0   2  19       77.25       75.60      4.25 o
   1   2  19      108.10      109.43      4.74 o
   2   2  19       44.60       46.43      6.54 o
  -5   3  19       10.79       13.96      3.11 o
  -4   3  19       12.07       14.08      3.11 o
  -3   3  19       10.76       12.93      2.89 o
  -2   3  19        0.34        0.44      1.38 o
  -1   3  19       84.05       84.10      4.07 o
   0   3  19        4.02        7.40      1.82 o
   1   3  19        1.03        5.42      2.36 o
   2   3  19        0.93        3.79      2.32 o
   3   3  19       11.48       19.05      3.37 o
  -6   4  19       16.91       21.11      3.75 o
  -5   4  19       59.00       57.55      8.72 o
  -4   4  19       10.06       11.84      3.07 o
  -3   4  19       49.69       38.66      4.07 o
  -2   4  19       33.21       37.99      3.29 o
  -1   4  19       70.36       88.74      5.24 o
   0   4  19        3.08        4.53      2.39 o
   1   4  19       18.11       22.23      3.61 o
   2   4  19        7.28       18.04      3.79 o
  -6   5  19       19.70       21.24      3.40 o
  -5   5  19       16.26       23.98      3.65 o
  -4   5  19       10.07       15.55      3.16 o
  -3   5  19        7.15        6.96      2.22 o
  -2   5  19       18.58       24.10      2.80 o
  -1   5  19        6.90        6.32      2.91 o
   0   5  19        5.95       16.17      3.60 o
   1   5  19        0.10        6.83      2.59 o
  -6   6  19        2.21        7.62      2.53 o
  -5   6  19        5.67       15.11      3.91 o
  -4   6  19        1.71        6.44      2.07 o
  -3   6  19       21.04       24.54      3.08 o
  -2   6  19        7.05        9.21      3.19 o
  -1   6  19        1.80       10.52      2.90 o
   0   6  19       18.89       22.52      6.10 o
  -1   1  20       12.31       15.15      2.01 o
   0   1  20      202.45      190.46     10.44 o
   1   1  20       48.93       55.37      4.23 o
  -3   2  20       46.17       46.57      4.55 o
  -2   2  20      106.40      117.37      4.15 o
  -1   2  20        2.87        2.66      1.64 o
   0   2  20       10.96       14.24      2.39 o
   1   2  20        1.11        4.78      1.76 o
   2   2  20       19.19       23.96      3.75 o
  -5   3  20       10.61       16.63      3.48 o
  -4   3  20       36.43       42.58      4.67 o
  -3   3  20       86.35       85.40      6.05 o
  -2   3  20        1.59        7.36      1.98 o
  -1   3  20       83.54       96.31      5.68 o
   0   3  20        1.61        2.94      1.76 o
   1   3  20       42.43       45.85      4.89 o
   2   3  20       37.51       38.39      4.81 o
   3   3  20        6.25       10.48      2.97 o
  -6   4  20       11.21       18.49      4.56 o
  -5   4  20       17.00       26.77      4.05 o
  -4   4  20       66.20       63.18      5.76 o
  -3   4  20       12.72       14.73      2.83 o
  -2   4  20        7.94       10.75      2.32 o
  -1   4  20       22.61       30.39      4.25 o
   0   4  20        0.14        4.36      2.34 o
   1   4  20        2.78        5.25      2.45 o
   2   4  20       16.76       27.49      4.32 o
  -6   5  20       13.40       21.21      3.86 o
  -5   5  20       16.31       24.55      5.92 o
  -4   5  20       41.38       43.07      5.02 o
  -3   5  20        7.40       14.31      2.39 o
  -2   5  20       24.64       29.91      3.48 o
  -1   5  20       10.81       14.56      3.25 o
   0   5  20       53.81       63.86      5.95 o
   1   5  20       26.54       34.64      5.58 o
  -5   6  20        6.20        7.85      3.04 o
  -4   6  20        9.96       18.09      3.29 o
  -3   6  20        3.67       11.20      2.25 o
  -2   6  20        1.58        8.01      2.92 o
  -1   6  20       22.59       33.65      4.96 o
   0   0  21      798.11      733.18     23.91 o
  -1   1  21       74.18       81.60      3.97 o
   0   1  21      121.56      113.00      7.26 o
   1   1  21      111.91      104.01      4.82 o
  -3   2  21      108.56      110.72      6.46 o
  -2   2  21        0.90        4.43      4.33 o
  -1   2  21      104.66       98.55      5.03 o
   0   2  21        3.66        6.16      2.42 o
   1   2  21       19.67       22.49      4.44 o
   2   2  21       20.89       23.17      3.93 o
  -5   3  21       13.62       28.76      4.26 o
  -4   3  21       25.88       35.39      5.83 o
  -3   3  21      151.85      130.43      6.94 o
  -2   3  21       33.12       33.96      3.67 o
  -1   3  21        2.13        7.92      2.08 o
   0   3  21        0.54        4.12      2.27 o
   1   3  21       11.84       13.12      3.18 o
   2   3  21        3.54        7.20      2.76 o
  -5   4  21        9.99       13.03      3.15 o
  -4   4  21       86.64       86.06      6.53 o
  -3   4  21       36.93       37.07      4.54 o
  -2   4  21       36.10       46.40      3.84 o
  -1   4  21       32.82       44.14      5.11 o
   0   4  21       24.36       28.22      5.29 o
   1   4  21       60.72       66.64      6.86 o
  -5   5  21        7.38       13.63      3.17 o
  -4   5  21       11.90       16.20      3.68 o
  -3   5  21       11.12       19.34      4.24 o
  -2   5  21       10.32       18.17      3.32 o
  -1   5  21       49.41       59.28      5.83 o
   0   5  21        5.19        6.93      3.48 o
  -1   1  22       16.37       17.84      2.29 o
   0   1  22      122.52      118.79      7.76 o
   1   1  22       21.66       20.73      2.83 o
  -3   2  22       26.02       36.83      4.58 o
  -2   2  22      169.26      145.72      8.64 o
  -1   2  22       85.00       87.34      5.87 o
   0   2  22       32.42       38.84      4.35 o
   1   2  22       15.75       20.38      3.02 o
   2   2  22       28.11       30.81      4.23 o
  -5   3  22        6.58        9.59      3.80 o
  -4   3  22       51.07       57.28     16.42 o
  -3   3  22       25.90       27.30      4.13 o
  -2   3  22        8.79        7.71      2.29 o
  -1   3  22        2.75        5.84      2.10 o
   0   3  22       29.50       34.15      4.23 o
   1   3  22       21.33       21.30      3.54 o
   2   3  22        3.17       15.57      3.64 o
  -4   4  22       11.62       13.02      3.06 o
  -3   4  22        9.62       15.58      3.41 o
  -2   4  22       42.05       54.07      4.64 o
  -1   4  22        3.59        7.98      2.99 o
   0   4  22       71.82       65.78      7.51 o
  -3   5  22       54.67       83.56      6.02 o
  -2   5  22        4.03       13.57      2.81 o
  -1   1  23        2.31        5.76      4.84 o
   0   1  23      129.31      128.60      6.13 o
   1   1  23       40.41       49.86      4.23 o
  -3   2  23       70.76       77.57      7.81 o
  -2   2  23        6.87        8.75      2.61 o
  -1   2  23       22.38       32.26      7.41 o
   0   2  23       15.09       16.13      2.77 o
   1   2  23        8.45       11.07      2.88 o
   2   2  23       14.39       23.87      4.02 o
  -4   3  23       17.71       32.84      5.89 o
  -3   3  23      146.25      136.22      7.16 o
  -2   3  23       52.92       76.42      7.46 o
  -1   3  23        7.64       14.21      2.75 o
   0   3  23       16.00       24.17      3.59 o
   1   3  23       13.24       22.23      3.90 o
  -3   4  23       19.53       37.49      4.81 o
  -2   4  23       13.48       25.37      4.00 o
  -1   4  23       12.66       21.11      3.09 o
   0   0  24       42.72       19.60      6.57 o
  -1   1  24        3.97        4.79      5.15 o
   0   1  24        1.31        7.87      2.56 o
   1   1  24       14.08       17.62      8.48 o
  -3   2  24       11.31       15.39      6.57 o
  -2   2  24       83.80       85.27      8.75 o
  -1   2  24       49.04       53.42      6.24 o
   0   2  24       12.17       15.79      3.79 o
   1   2  24        1.44        6.87      3.58 o
  -2   3  24       16.22       18.16      5.39 o
  -1   3  24        4.73       19.53      5.44 o
  -1   1  25        5.44       10.27      6.39 o
   0   1  25        2.76        9.45      3.77 o
 
